# Supplementary material for: (E)-N′-(5-Bromo-2-hy­droxy­benzyl­idene)-2-meth­oxy­benzohydrazide
Source: Acta Crystallogr Sect E Struct Rep Online. 2010 Jun 16;66(Pt 7):o1658. doi: 10.1107/S1600536810022002 (PMC3006725; doi:10.1107/S1600536810022002)
Supplement: Supplementary file 2 [file e-66-o1658-Isup2.hkl]

# 
# h,k,l, Fc-squared, Fo-squared, sigma(Fo-squared) and status flag 
# 
data_I
_shelx_title ' Pbca in Pbca' 
_shelx_refln_list_code          4 
_shelx_F_calc_maximum      306.74 
_exptl_crystal_F_000      1408.00 
_reflns_d_resolution_high  0.7828 
 
loop_ 
 _symmetry_equiv_pos_as_xyz 
 'x, y, z' 
 '-x+1/2, -y, z+1/2' 
 '-x, y+1/2, -z+1/2' 
 'x+1/2, -y+1/2, -z' 
 '-x, -y, -z' 
 'x-1/2, y, -z-1/2' 
 'x, -y-1/2, z-1/2' 
 '-x-1/2, y-1/2, z' 
 
_cell_length_a    15.5869 
_cell_length_b     9.1281 
_cell_length_c    20.3988 
_cell_angle_alpha  90.000 
_cell_angle_beta   90.000 
_cell_angle_gamma  90.000 
 
_shelx_F_squared_multiplier     1.000 
 
loop_ 
 _refln_index_h 
 _refln_index_k 
 _refln_index_l 
 _refln_F_squared_calc 
 _refln_F_squared_meas 
 _refln_F_squared_sigma 
 _refln_observed_status 
   2   0   0    26129.04    25190.65    641.06 o 
   4   0   0    53789.26    52851.95    933.19 o 
   6   0   0    26018.07    25549.29    479.99 o 
   8   0   0    18031.80    17771.60    520.16 o 
  10   0   0     7784.80     7031.04    267.11 o 
  12   0   0       48.74      -43.11     59.98 o 
  14   0   0     3804.27     3316.83    199.63 o 
  16   0   0       24.21      -15.93     97.47 o 
  18   0   0        7.98       54.36    110.59 o 
   2   1   0     1415.36     1366.10     37.09 o 
   4   1   0       76.67      107.16     15.37 o 
   6   1   0       52.58       65.17     19.98 o 
   8   1   0     3946.75     4229.46    100.78 o 
  10   1   0      542.29      586.70     48.10 o 
  12   1   0      483.28      518.14     62.11 o 
  14   1   0       20.78       25.06    107.78 o 
  16   1   0        5.83      121.24     70.21 o 
  18   1   0       18.66     -100.66     70.87 o 
   0   2   0    36261.43    34864.66    882.86 o 
   2   2   0    47630.16    45966.90   1029.72 o 
   4   2   0    33853.33    33165.07    958.60 o 
   6   2   0    25833.12    25793.46    958.25 o 
   8   2   0    11422.77    10850.80    311.12 o 
  10   2   0     6581.93     6061.33    213.54 o 
  12   2   0     1786.90     1787.95     67.15 o 
  14   2   0      925.66      829.07    108.16 o 
  16   2   0       97.06       93.68     68.57 o 
  18   2   0       21.99      -19.55    106.84 o 
   2   3   0        4.82        4.92     11.17 o 
   4   3   0     2384.33     2564.29     84.67 o 
   6   3   0     1069.74     1177.35     46.67 o 
   8   3   0      782.76      885.92     53.40 o 
  10   3   0      199.64      251.34     46.21 o 
  12   3   0      227.13      179.13     78.39 o 
  14   3   0      170.04      150.34     46.39 o 
  16   3   0        0.03      -52.62     54.38 o 
  18   3   0        0.75     -118.10    119.03 o 
   0   4   0    63392.75    62582.06   1586.72 o 
   2   4   0     9208.42     9252.49    138.10 o 
   4   4   0    16436.87    15632.11    217.20 o 
   6   4   0    26991.53    26509.20    607.39 o 
   8   4   0     4816.82     4531.71    108.53 o 
  10   4   0     3234.57     3701.08    172.97 o 
  12   4   0     1081.04     1098.08     62.93 o 
  14   4   0      996.67     1080.20     68.86 o 
  16   4   0       47.16       81.44     57.32 o 
  18   4   0       51.26      -34.58     66.50 o 
   2   5   0       73.68       43.27     20.29 o 
   4   5   0      385.89      358.57     27.22 o 
   6   5   0      739.02      755.39     37.69 o 
   8   5   0       80.22       25.14     25.05 o 
  10   5   0       60.36       45.61     39.09 o 
  12   5   0      189.60      120.57     41.66 o 
  14   5   0      234.51      189.01     51.35 o 
  16   5   0        9.67       71.50     55.69 o 
   0   6   0     5215.12     4384.08    280.70 o 
   2   6   0     8380.87     8009.05    135.41 o 
   4   6   0     4994.92     4871.01     96.07 o 
   6   6   0     6141.07     6293.82    138.58 o 
   8   6   0     2590.42     2699.63     75.54 o 
  10   6   0      607.97      731.25     46.38 o 
  12   6   0      254.20      294.51     43.89 o 
  14   6   0        2.61      -44.52     40.47 o 
  16   6   0        0.58       24.21     48.37 o 
   2   7   0        0.49      -32.54     22.48 o 
   4   7   0       98.05       75.91     32.01 o 
   6   7   0      923.98      867.59     51.14 o 
   8   7   0      998.57     1116.65     62.04 o 
  10   7   0       86.83       81.20     41.45 o 
  12   7   0        5.73       16.20     48.76 o 
  14   7   0       49.88       63.93     46.41 o 
   0   8   0      388.60      602.63     98.41 o 
   2   8   0      790.71      839.69     45.47 o 
   4   8   0     1078.10     1108.99     80.02 o 
   6   8   0     2702.64     3082.52    216.50 o 
   8   8   0     1025.56      986.71     72.73 o 
  10   8   0      399.64      502.92     66.68 o 
  12   8   0        1.52      -78.30     52.20 o 
  14   8   0        1.08      -20.54    108.67 o 
   2   9   0      362.63      484.48     76.59 o 
   4   9   0      120.68      154.02     68.22 o 
   6   9   0      153.06      128.41     72.24 o 
   8   9   0        2.67       22.81    123.71 o 
  10   9   0      131.70      173.63     80.36 o 
  12   9   0       46.54      -36.31     80.56 o 
   0  10   0     1394.81     1256.81    156.52 o 
   2  10   0        5.73       41.37     65.23 o 
   4  10   0      220.15      234.82     81.07 o 
   6  10   0       18.31       72.82     78.36 o 
   8  10   0      114.25      277.73    190.72 o 
  10  10   0       35.62       28.66     83.43 o 
   2  11   0       55.07      -28.90     73.92 o 
   4  11   0       56.80       27.85    101.22 o 
   6  11   0       38.51      -34.38     79.79 o 
   1   1   1     5918.29     5677.17     87.39 o 
   2   1   1     7910.68     8091.84    120.14 o 
   3   1   1     5605.35     5988.48    101.22 o 
   4   1   1     2426.26     2515.60     39.59 o 
   5   1   1     3319.76     3743.26     81.31 o 
   6   1   1      202.64      176.96     17.93 o 
   7   1   1     9814.80    11012.90    146.07 o 
   8   1   1     1204.75     1167.49     34.12 o 
   9   1   1     8518.22     8737.44    119.22 o 
  10   1   1     1368.35     1386.33     51.28 o 
  11   1   1     7551.50     7760.94    122.95 o 
  12   1   1     1216.00     1313.52     49.61 o 
  13   1   1     6636.59     6943.16    146.76 o 
  14   1   1      146.69      158.39     48.29 o 
  15   1   1     2879.82     2721.71     96.19 o 
  16   1   1      228.51      254.94     54.21 o 
  17   1   1     1799.75     1986.07     96.45 o 
  18   1   1      230.52      225.72     90.54 o 
  19   1   1      678.74      919.57    118.64 o 
   0   2   1     1958.86     1749.98     49.75 o 
   1   2   1      107.43      123.39     10.15 o 
   2   2   1     2158.05     2193.99     27.82 o 
   3   2   1      432.46      418.68     13.91 o 
   4   2   1      534.82      524.44     18.50 o 
   5   2   1      835.78      884.38     28.55 o 
   6   2   1     1566.19     1656.17     38.28 o 
   7   2   1     9285.87    10421.09    246.93 o 
   8   2   1     1159.50     1255.63     37.52 o 
   9   2   1        0.81       -2.52     17.51 o 
  10   2   1        0.42      -22.17     19.11 o 
  11   2   1       33.60       29.89     22.42 o 
  12   2   1      693.05      628.36     47.52 o 
  13   2   1      885.95      837.31     50.54 o 
  14   2   1      221.34      257.53     37.81 o 
  15   2   1       28.55      -31.14     39.15 o 
  16   2   1       19.49       28.50     48.23 o 
  17   2   1        1.74       23.26     56.54 o 
  18   2   1        9.11      -83.17     55.45 o 
  19   2   1        7.44      -88.93     61.09 o 
   1   3   1     3305.36     3256.39     47.99 o 
   2   3   1     1351.50     1266.69     25.94 o 
   3   3   1     4616.98     4730.26     54.09 o 
   4   3   1     2153.45     2259.97     36.91 o 
   5   3   1     2434.62     2277.46     39.20 o 
   6   3   1     1050.85     1050.96     31.54 o 
   7   3   1     8930.91     9028.80    230.60 o 
   8   3   1      274.49      357.17     24.46 o 
   9   3   1     4331.10     4280.59    119.25 o 
  10   3   1     1207.95     1234.25     41.29 o 
  11   3   1     2851.25     2666.52     63.41 o 
  12   3   1       12.51       36.17     28.13 o 
  13   3   1     4177.96     4082.79     81.85 o 
  14   3   1      153.19       94.34     34.41 o 
  15   3   1     2324.08     2383.23    111.77 o 
  16   3   1      139.69      154.49     47.01 o 
  17   3   1     1165.73     1241.44     86.07 o 
  18   3   1      126.52      187.25     61.02 o 
  19   3   1      295.14      211.81    146.21 o 
   0   4   1     3080.50     3132.54     73.17 o 
   1   4   1      420.88      361.27     23.48 o 
   2   4   1      152.12      152.04     14.86 o 
   3   4   1      139.09      133.78     16.27 o 
   4   4   1      147.57      188.18     12.77 o 
   5   4   1      343.96      381.31     14.82 o 
   6   4   1       29.93       39.58     13.73 o 
   7   4   1      571.19      595.78     30.41 o 
   8   4   1      122.31      137.86     19.81 o 
   9   4   1      147.49      137.43     22.88 o 
  10   4   1      139.83      112.64     24.09 o 
  11   4   1      104.71       92.84     27.44 o 
  12   4   1        5.39       15.03     26.99 o 
  13   4   1      218.24      168.52     33.39 o 
  14   4   1      120.11      113.99     32.52 o 
  15   4   1        1.08      -26.20     31.79 o 
  16   4   1        2.95      -42.72     39.43 o 
  17   4   1        0.65      -10.41     44.85 o 
  18   4   1        2.04      -96.95     72.69 o 
   1   5   1      940.38     1008.18     36.30 o 
   2   5   1     1843.25     1968.60     43.07 o 
   3   5   1        6.02      -13.48     12.71 o 
   4   5   1        3.83        2.02     12.10 o 
   5   5   1      696.72      682.58     28.37 o 
   6   5   1      975.36     1025.36     31.36 o 
   7   5   1     4238.77     3800.90     68.35 o 
   8   5   1      151.32      161.85     19.69 o 
   9   5   1     2170.79     1923.17     46.79 o 
  10   5   1        4.59       17.26     19.66 o 
  11   5   1     1914.17     1809.05     50.70 o 
  12   5   1       57.78       63.74     27.61 o 
  13   5   1     1698.50     1510.64     73.58 o 
  14   5   1       27.99       21.95     30.01 o 
  15   5   1      408.24      328.88     42.51 o 
  16   5   1      213.77      159.74     51.59 o 
  17   5   1      318.69      206.41     70.73 o 
   0   6   1      518.72      511.23     48.26 o 
   1   6   1        6.56       24.76     18.57 o 
   2   6   1     1349.08     1321.03     34.45 o 
   3   6   1      126.97      148.33     17.41 o 
   4   6   1       17.12       21.64     14.86 o 
   5   6   1        1.44       23.54     19.27 o 
   6   6   1      117.71      121.36     24.24 o 
   7   6   1      927.22      858.15     36.60 o 
   8   6   1      105.98      114.62     22.76 o 
   9   6   1        0.12      -20.17     19.68 o 
  10   6   1        0.58        2.66     22.06 o 
  11   6   1       29.08       52.71     26.30 o 
  12   6   1        0.40        6.93     26.00 o 
  13   6   1      116.74       86.13     28.40 o 
  14   6   1        0.08      -27.88     27.97 o 
  15   6   1        2.88      -36.97     31.33 o 
  16   6   1       10.35      -18.71     33.30 o 
  17   6   1        2.62      -31.49     38.41 o 
   1   7   1       17.07        3.43     19.81 o 
   2   7   1       65.61       57.10     18.79 o 
   3   7   1      344.34      295.79     23.21 o 
   4   7   1        0.42      -12.99     25.18 o 
   5   7   1      202.44      122.54     25.23 o 
   6   7   1      138.56      150.50     25.73 o 
   7   7   1     1563.67     1479.03     47.96 o 
   8   7   1       50.09       60.60     27.76 o 
   9   7   1      516.81      460.51     37.28 o 
  10   7   1      854.49      856.03     44.87 o 
  11   7   1      144.08       73.13     28.52 o 
  12   7   1       46.35       64.28     32.51 o 
  13   7   1      353.56      331.99     37.33 o 
  14   7   1       54.00       85.37     34.83 o 
  15   7   1      236.51      250.23     39.51 o 
   0   8   1      463.70      499.35     53.32 o 
   1   8   1        5.05       -0.05     26.38 o 
   2   8   1      510.86      553.09     33.12 o 
   3   8   1        2.40      -26.76     24.44 o 
   4   8   1        0.05      -30.72     28.73 o 
   5   8   1      366.97      294.33     33.51 o 
   6   8   1      179.44      121.13     31.07 o 
   7   8   1     1447.71     1514.89     84.98 o 
   8   8   1      116.56      104.76     32.89 o 
   9   8   1      102.13       70.04     33.10 o 
  10   8   1        6.19      -18.58     32.98 o 
  11   8   1        2.17      -12.63     43.17 o 
  12   8   1       35.80       71.37     42.29 o 
  13   8   1        3.83       14.03     42.71 o 
  14   8   1        4.20      -30.16     44.38 o 
   1   9   1       19.45       49.02     38.05 o 
   2   9   1        0.02        0.79     40.48 o 
   3   9   1       52.98       -2.76     39.64 o 
   4   9   1      173.91      155.32     42.36 o 
   5   9   1      114.29       61.84     39.16 o 
   6   9   1       34.45        6.84     40.22 o 
   7   9   1       57.72       39.48     42.07 o 
   8   9   1       37.04      -30.09     41.46 o 
   9   9   1      144.75      133.55     46.97 o 
  10   9   1        0.22       39.02     47.02 o 
  11   9   1       38.68       94.65     49.54 o 
  12   9   1        0.76      -18.90     48.07 o 
   0  10   1       43.38      135.57     72.86 o 
   1  10   1       79.75        3.81     44.07 o 
   2  10   1       31.32       32.59     47.10 o 
   3  10   1        1.73      -13.98     47.29 o 
   4  10   1      186.51      100.20     51.93 o 
   5  10   1       53.63       24.88     51.22 o 
   6  10   1       82.58        3.52     53.35 o 
   7  10   1        4.04      -57.40     51.98 o 
   8  10   1        0.81      -80.57     53.72 o 
   9  10   1        6.28      -39.19     54.77 o 
  10  10   1        0.51      -81.16     54.10 o 
   1  11   1        6.37       50.12     63.08 o 
   2  11   1       38.07      -12.77    101.09 o 
   3  11   1       22.48      -11.64     58.78 o 
   4  11   1        1.56       22.59     66.24 o 
   5  11   1        6.87       80.32     71.24 o 
   6  11   1        0.69       42.46     70.84 o 
   0   0   2    12748.77    13217.64    338.34 o 
   1   0   2      814.08      874.97     18.56 o 
   2   0   2     3033.01     3028.30    134.49 o 
   3   0   2    27767.14    27178.31    557.74 o 
   4   0   2     1427.82     1476.72     43.60 o 
   5   0   2    33936.37    34289.84    441.47 o 
   6   0   2    11682.21    11839.56    171.55 o 
   7   0   2    16447.70    16862.39    237.46 o 
   8   0   2    10702.75    10771.46    201.02 o 
   9   0   2     4981.71     4451.08    103.29 o 
  10   0   2     2811.15     2733.45     91.11 o 
  11   0   2     2659.59     2482.24    111.63 o 
  12   0   2     1026.39      970.65     79.49 o 
  13   0   2      548.13      594.03     74.81 o 
  14   0   2     1540.39     1333.92     99.38 o 
  15   0   2       15.24       57.52     63.72 o 
  16   0   2       34.77       38.06     68.57 o 
  17   0   2       50.19       78.73     73.56 o 
  18   0   2        3.58     -106.56     74.67 o 
  19   0   2        0.42        7.09     86.99 o 
   1   1   2     9476.51     9219.99    214.01 o 
   2   1   2     5669.26     5617.08     99.27 o 
   3   1   2     3857.75     4052.66     51.16 o 
   4   1   2     1323.05     1395.49     33.24 o 
   5   1   2     1927.24     1993.40     34.73 o 
   6   1   2      162.00      132.97     14.55 o 
   7   1   2      925.01     1100.33     30.67 o 
   8   1   2     1798.13     1970.51     37.69 o 
   9   1   2      462.50      510.96     23.55 o 
  10   1   2      229.08      232.86     27.51 o 
  11   1   2      328.03      368.08     31.53 o 
  12   1   2     1850.47     1912.45     65.49 o 
  13   1   2      175.77      214.23     38.34 o 
  14   1   2      277.66      347.53     52.76 o 
  15   1   2        8.45      -42.76     43.83 o 
  16   1   2        3.53       -4.24     48.95 o 
  17   1   2       28.52       -5.84     51.87 o 
  18   1   2        9.40      -39.27     53.45 o 
  19   1   2        0.61      -89.22     59.48 o 
   0   2   2    15692.53    15345.75    234.18 o 
   1   2   2     4012.48     4064.44     46.53 o 
   2   2   2    43463.50    42089.61    428.96 o 
   3   2   2     8744.83     8396.72     90.79 o 
   4   2   2    36192.95    34980.52    373.68 o 
   5   2   2     5616.21     5385.26    136.43 o 
   6   2   2    11971.23    11644.26    129.70 o 
   7   2   2     2035.66     1888.31     39.59 o 
   8   2   2     1740.41     1409.48     43.30 o 
   9   2   2     2238.15     2113.55     47.74 o 
  10   2   2     2987.21     2736.33     71.26 o 
  11   2   2     2419.53     2409.91     56.02 o 
  12   2   2     2368.92     2174.84     56.42 o 
  13   2   2       30.34       -6.92     28.00 o 
  14   2   2      221.81      115.62     38.79 o 
  15   2   2      113.55       60.51     41.17 o 
  16   2   2       79.88       16.11     42.85 o 
  17   2   2        5.85      -48.67     53.28 o 
  18   2   2        9.56       12.04     57.16 o 
  19   2   2        4.28      -60.97     68.70 o 
   1   3   2     4308.99     4568.97     61.54 o 
   2   3   2      282.46      307.61     13.12 o 
   3   3   2      627.88      707.80     17.95 o 
   4   3   2      360.68      439.90     17.73 o 
   5   3   2      141.50      136.46     13.30 o 
   6   3   2     2520.42     2769.34     43.89 o 
   7   3   2      422.54      485.88     25.51 o 
   8   3   2      138.58      197.81     20.85 o 
   9   3   2      127.92      102.90     21.32 o 
  10   3   2      327.10      371.03     41.04 o 
  11   3   2       44.69       37.01     23.39 o 
  12   3   2       11.77       22.43     25.97 o 
  13   3   2        3.52      -15.90     27.83 o 
  14   3   2       30.83       17.93     31.55 o 
  15   3   2      123.18       88.71     38.86 o 
  16   3   2        2.78      -31.66     42.70 o 
  17   3   2        8.03       -9.41     52.22 o 
  18   3   2        5.37      -36.25     57.18 o 
  19   3   2        3.83      176.20    124.65 o 
   0   4   2    19930.52    18619.23    329.90 o 
   1   4   2     3923.42     3794.32     58.04 o 
   2   4   2     7547.99     7131.16     85.29 o 
   3   4   2    10195.79     9990.30    105.72 o 
   4   4   2     4310.85     3972.72     49.57 o 
   5   4   2     3201.34     3106.93     40.79 o 
   6   4   2     3981.58     3668.34     49.48 o 
   7   4   2      688.48      697.31     26.27 o 
   8   4   2     2470.72     2499.68     50.66 o 
   9   4   2      690.04      766.00     31.31 o 
  10   4   2      748.48      840.73     37.68 o 
  11   4   2     1499.63     1573.93     52.18 o 
  12   4   2       39.79       36.86     28.25 o 
  13   4   2       44.07       51.36     30.75 o 
  14   4   2      106.79      111.01     35.04 o 
  15   4   2        8.80       31.45     33.68 o 
  16   4   2       10.52      -55.39     36.93 o 
  17   4   2       27.13      -25.92     43.35 o 
  18   4   2        0.02      -39.02     49.64 o 
   1   5   2     1742.91     1892.85     57.28 o 
   2   5   2       76.59       85.78     16.21 o 
   3   5   2       10.75       11.28     13.05 o 
   4   5   2      575.27      629.06     23.65 o 
   5   5   2      258.90      317.87     21.17 o 
   6   5   2       24.94       21.93     16.48 o 
   7   5   2       38.48       50.53     17.71 o 
   8   5   2        2.37       14.40     17.20 o 
   9   5   2        5.73        7.74     18.19 o 
  10   5   2       14.27       26.97     22.18 o 
  11   5   2       25.58       -1.21     23.73 o 
  12   5   2       31.54       -4.99     25.27 o 
  13   5   2        6.05      -20.30     27.91 o 
  14   5   2        1.10      -16.49     36.68 o 
  15   5   2       59.88      -32.83     32.05 o 
  16   5   2       50.78       31.59     35.71 o 
  17   5   2        1.39      -52.46     41.23 o 
   0   6   2       29.93       74.37     44.92 o 
   1   6   2      794.48      753.78     42.61 o 
   2   6   2     2619.10     2658.24     50.55 o 
   3   6   2     2176.43     2241.37     43.86 o 
   4   6   2     1568.45     1640.59     35.90 o 
   5   6   2      501.55      635.32     31.30 o 
   6   6   2     1915.33     1965.75     47.74 o 
   7   6   2       18.73       -1.56     20.71 o 
   8   6   2      163.47      171.67     23.89 o 
   9   6   2       51.75       72.10     23.77 o 
  10   6   2      376.13      407.31     29.56 o 
  11   6   2      261.85      331.26     29.95 o 
  12   6   2      580.20      618.57     36.77 o 
  13   6   2      105.50      155.28     33.68 o 
  14   6   2       22.79       25.40     29.65 o 
  15   6   2        1.88        2.38     30.86 o 
  16   6   2       24.10       54.30     35.51 o 
  17   6   2       23.22       19.46     40.20 o 
   1   7   2        1.43      -20.63     21.45 o 
   2   7   2        0.37      -25.25     19.05 o 
   3   7   2       62.11       54.11     19.49 o 
   4   7   2        4.20      -19.29     20.61 o 
   5   7   2      554.74      615.73     51.55 o 
   6   7   2      256.99      224.81     30.97 o 
   7   7   2      184.58      127.18     30.19 o 
   8   7   2        1.64       13.28     38.86 o 
   9   7   2      261.49      230.15     34.05 o 
  10   7   2       47.05       27.20     29.09 o 
  11   7   2       31.51       -8.10     29.87 o 
  12   7   2       32.99       12.69     32.72 o 
  13   7   2        1.37       10.43     32.98 o 
  14   7   2        0.10      -18.19     32.80 o 
  15   7   2        9.70      -14.20     34.81 o 
   0   8   2      324.72      369.41     60.42 o 
   1   8   2      767.24      878.30     48.38 o 
   2   8   2      175.72      185.44     27.79 o 
   3   8   2      626.77      753.48     53.24 o 
   4   8   2      898.02      926.39     77.36 o 
   5   8   2      100.27       37.50     46.30 o 
   6   8   2      140.51      168.73     36.60 o 
   7   8   2       10.43       21.37     34.48 o 
   8   8   2        2.91       -9.07     35.83 o 
   9   8   2       79.18       59.61     38.70 o 
  10   8   2       17.95       30.61     40.51 o 
  11   8   2      116.27       81.32     45.55 o 
  12   8   2       72.08       65.52     42.70 o 
  13   8   2       59.87      101.07     45.22 o 
  14   8   2       20.03        7.27     51.70 o 
   1   9   2       31.94       21.31     29.41 o 
   2   9   2      248.57      217.85     51.48 o 
   3   9   2      135.97      129.81     35.68 o 
   4   9   2        2.53      -47.30     31.53 o 
   5   9   2       59.91      -21.59     38.80 o 
   6   9   2        9.20       20.08     39.74 o 
   7   9   2       90.01       83.43     42.69 o 
   8   9   2        0.11      -23.53     41.56 o 
   9   9   2        0.04       -5.83     43.19 o 
  10   9   2       73.15       -5.40     45.45 o 
  11   9   2       10.60       -0.83     47.89 o 
  12   9   2       10.23      -59.16     49.19 o 
   0  10   2      303.40      393.94     84.45 o 
   1  10   2       33.23       55.29     58.76 o 
   2  10   2      102.20       81.16     61.99 o 
   3  10   2       20.97      -11.47     57.80 o 
   4  10   2        3.60        7.21     79.15 o 
   5  10   2        9.44       16.47     61.28 o 
   6  10   2       14.34      -89.47     59.65 o 
   7  10   2       93.17       76.55     69.84 o 
   8  10   2      123.72       67.71     71.16 o 
   9  10   2        1.47      -16.80     68.67 o 
  10  10   2        0.70      -23.62     70.32 o 
   1  11   2       83.63       72.96    105.44 o 
   2  11   2        9.55       80.16     65.88 o 
   3  11   2        0.01       72.01     67.41 o 
   4  11   2        7.88      -23.50     67.18 o 
   5  11   2       50.39       63.64    102.48 o 
   6  11   2        2.18      -19.83     71.83 o 
   1   1   3    13296.78    13184.15    254.77 o 
   2   1   3       29.28       31.08      8.96 o 
   3   1   3      418.43      460.30     20.69 o 
   4   1   3      478.96      510.95     15.36 o 
   5   1   3     2872.46     2850.07     39.67 o 
   6   1   3     6249.89     6550.04     75.15 o 
   7   1   3       27.98       40.32     12.34 o 
   8   1   3     3772.57     4062.38     70.65 o 
   9   1   3      956.20     1040.83     32.30 o 
  10   1   3     4736.50     4791.06     83.70 o 
  11   1   3     2176.69     2196.17     66.50 o 
  12   1   3     5219.34     5492.19    109.20 o 
  13   1   3       52.77       35.28     32.15 o 
  14   1   3     1292.90     1427.20     64.04 o 
  15   1   3      276.64      305.55     55.06 o 
  16   1   3     1726.41     1972.23     90.77 o 
  17   1   3      183.35      174.22     58.89 o 
  18   1   3      984.23     1039.62     96.45 o 
  19   1   3      288.15      261.05     70.27 o 
   0   2   3    56971.05    57850.29    841.51 o 
   1   2   3     5572.56     6081.59     90.59 o 
   2   2   3      379.16      339.41     10.92 o 
   3   2   3      342.79      331.24     11.64 o 
   4   2   3       24.78       42.93      8.46 o 
   5   2   3      906.46      897.94     21.60 o 
   6   2   3     3459.48     3537.68     54.03 o 
   7   2   3      602.59      647.68     22.12 o 
   8   2   3        0.07        1.27     15.23 o 
   9   2   3       54.25       69.49     20.00 o 
  10   2   3       16.85       15.12     20.78 o 
  11   2   3        5.18        1.14     23.06 o 
  12   2   3      301.49      291.65     31.75 o 
  13   2   3      211.35      193.16     35.17 o 
  14   2   3        4.46      -48.55     35.93 o 
  15   2   3       43.39       28.67     40.50 o 
  16   2   3        7.12       -3.44     40.48 o 
  17   2   3        0.61       36.25     60.01 o 
  18   2   3        0.06      -17.59     59.50 o 
  19   2   3        3.46      -77.67    136.37 o 
   1   3   3      523.20      609.93     17.32 o 
   2   3   3      327.14      327.52     12.27 o 
   3   3   3      754.24      819.65     19.92 o 
   4   3   3     1380.62     1334.95     42.55 o 
   5   3   3        8.24       -1.15      9.47 o 
   6   3   3    12065.57    12326.61    204.00 o 
   7   3   3      611.34      533.13     27.73 o 
   8   3   3     2956.81     2742.76     53.04 o 
   9   3   3      741.99      688.91     31.56 o 
  10   3   3     4116.00     3890.72     70.32 o 
  11   3   3      866.97      847.65     39.53 o 
  12   3   3     6083.04     5624.14    156.59 o 
  13   3   3       12.49       30.76     28.96 o 
  14   3   3      683.33      695.59     53.06 o 
  15   3   3      201.20      203.38     45.87 o 
  16   3   3      673.56      789.13     77.13 o 
  17   3   3       81.35       46.24     47.13 o 
  18   3   3      391.49      478.44     61.84 o 
  19   3   3       33.18      -44.99    114.34 o 
   0   4   3      455.87      494.01     38.24 o 
   1   4   3      187.43      202.25     15.59 o 
   2   4   3      128.94      159.03     13.90 o 
   3   4   3      687.07      661.34     20.78 o 
   4   4   3     1212.35     1211.10     25.30 o 
   5   4   3     2218.31     2328.88     36.43 o 
   6   4   3       16.25       14.44     12.35 o 
   7   4   3     1115.67     1227.76     34.54 o 
   8   4   3       52.94       31.36     17.04 o 
   9   4   3       73.87       67.73     19.99 o 
  10   4   3        7.37       21.01     20.44 o 
  11   4   3        2.06       40.01     22.48 o 
  12   4   3       12.76        9.31     27.01 o 
  13   4   3        0.23      -29.98     27.99 o 
  14   4   3      108.47      119.85     35.13 o 
  15   4   3       14.64      -33.29     34.81 o 
  16   4   3        2.39       23.90     40.24 o 
  17   4   3        1.05       11.31     47.01 o 
  18   4   3        3.56      -61.80     50.58 o 
   1   5   3       59.23       70.10     15.96 o 
   2   5   3     1193.07     1137.35     33.70 o 
   3   5   3      610.42      591.86     27.50 o 
   4   5   3     2014.15     1894.37     37.38 o 
   5   5   3     1210.63     1142.38     28.33 o 
   6   5   3     1276.12     1106.54     32.32 o 
   7   5   3        7.91       -8.26     16.19 o 
   8   5   3      239.21      242.00     21.49 o 
   9   5   3        4.98        7.65     20.72 o 
  10   5   3     1103.66     1060.15     60.71 o 
  11   5   3      149.83       52.54     25.68 o 
  12   5   3      461.93      563.46     37.45 o 
  13   5   3      126.32       42.12     29.93 o 
  14   5   3     1190.69     1055.28     62.12 o 
  15   5   3      140.41       61.75     34.98 o 
  16   5   3      441.73      480.90     46.14 o 
  17   5   3      118.91       62.75     44.35 o 
   0   6   3      296.26      330.74     34.42 o 
   1   6   3     1052.03     1104.50     36.27 o 
   2   6   3      619.93      781.44     29.37 o 
   3   6   3        2.88        6.88     15.76 o 
   4   6   3       25.93       10.75     16.16 o 
   5   6   3      425.24      473.08     27.32 o 
   6   6   3       28.57       34.02     21.21 o 
   7   6   3       54.88       24.90     20.04 o 
   8   6   3      553.40      577.30     30.85 o 
   9   6   3      154.10      166.93     25.40 o 
  10   6   3        3.43      -29.35     22.97 o 
  11   6   3        9.98        2.99     24.09 o 
  12   6   3       34.64        3.99     27.52 o 
  13   6   3       49.91       41.65     30.60 o 
  14   6   3        0.11      -41.46     31.98 o 
  15   6   3        6.95      -20.32     33.08 o 
  16   6   3        2.01       18.82     39.95 o 
   1   7   3        7.26      -30.96     27.39 o 
   2   7   3      165.11      177.51     28.23 o 
   3   7   3       60.30       49.07     21.27 o 
   4   7   3       52.56       57.18     24.20 o 
   5   7   3      187.30      232.82     30.19 o 
   6   7   3     1229.61     1270.29     57.56 o 
   7   7   3        2.72       41.76     28.73 o 
   8   7   3       27.30       44.51     29.82 o 
   9   7   3       16.52      -28.31     30.62 o 
  10   7   3       10.38       52.02     30.09 o 
  11   7   3      114.68      101.41     33.57 o 
  12   7   3      216.44      186.59     38.76 o 
  13   7   3       19.46       18.42     35.78 o 
  14   7   3      245.65      240.75     44.00 o 
  15   7   3       13.43       -4.16     35.03 o 
   0   8   3        4.21      -61.79     69.35 o 
   1   8   3      110.75      108.50     31.80 o 
   2   8   3      156.80      122.92     28.38 o 
   3   8   3      215.01      214.86     35.95 o 
   4   8   3       51.68       94.11     32.97 o 
   5   8   3      729.99      683.39     49.08 o 
   6   8   3      419.97      336.17     40.97 o 
   7   8   3       46.05       39.57     35.67 o 
   8   8   3        1.85       -0.86     36.40 o 
   9   8   3        4.10      -25.88     38.35 o 
  10   8   3       33.98       50.58     42.09 o 
  11   8   3       52.81       34.88     43.92 o 
  12   8   3       30.14       78.36     48.30 o 
  13   8   3        0.36       75.70     45.49 o 
  14   8   3       39.30       85.82     49.42 o 
   1   9   3        0.06      -21.12     30.31 o 
   2   9   3        1.15        5.32     33.41 o 
   3   9   3       26.47       36.88     35.62 o 
   4   9   3      276.47      305.41     43.32 o 
   5   9   3        1.78       -7.82     37.74 o 
   6   9   3       11.36        8.82     40.50 o 
   7   9   3       12.69       56.29     41.58 o 
   8   9   3      313.89      221.92     48.04 o 
   9   9   3       10.76        9.22     49.10 o 
  10   9   3       59.32       98.00     53.38 o 
  11   9   3       31.38      -29.23     46.51 o 
  12   9   3       62.85      -85.27     56.85 o 
   0  10   3        1.30      -12.07     73.21 o 
   1  10   3       76.09       37.48     56.52 o 
   2  10   3      109.76      221.07     63.99 o 
   3  10   3       20.32      -20.87     57.37 o 
   4  10   3       58.53       82.55     70.45 o 
   5  10   3        3.94      -32.20     95.13 o 
   6  10   3      151.04       98.53     66.11 o 
   7  10   3      211.45      157.64     70.93 o 
   8  10   3        0.66       42.72     66.97 o 
   9  10   3       42.63      -81.17    105.29 o 
   1  11   3        8.56       -8.80     74.30 o 
   2  11   3       25.55      -18.31     62.26 o 
   3  11   3       23.19       -8.51     64.16 o 
   4  11   3        0.06      -84.75     66.32 o 
   5  11   3        3.09        4.91     67.05 o 
   6  11   3       11.07      -59.22     87.88 o 
   0   0   4     1671.63     1758.74     61.86 o 
   1   0   4    72921.10    71247.90    794.52 o 
   2   0   4     5538.31     5305.87     93.94 o 
   3   0   4    39334.95    38105.14    806.53 o 
   4   0   4      159.07      186.88     13.96 o 
   5   0   4     9489.90     9007.23    143.15 o 
   6   0   4     2892.63     3097.08     95.08 o 
   7   0   4    23784.26    23834.57    553.15 o 
   8   0   4     3316.38     3512.64     75.82 o 
   9   0   4     6827.90     6444.46    117.12 o 
  10   0   4       96.50      145.86     29.08 o 
  11   0   4     4869.17     4166.58    114.86 o 
  12   0   4     2378.63     2428.18    171.51 o 
  13   0   4       43.45      -65.88     49.10 o 
  14   0   4     1018.13     1052.07     93.63 o 
  15   0   4     1395.27     1285.31    105.58 o 
  16   0   4        0.78      -83.04     75.91 o 
  17   0   4      111.30      -53.15     73.34 o 
  18   0   4        4.20      -90.79     78.53 o 
  19   0   4       53.04      144.67     88.66 o 
   1   1   4     9924.98     9876.57    101.19 o 
   2   1   4     4266.36     4393.77     57.40 o 
   3   1   4     1756.48     1878.61     26.89 o 
   4   1   4     3062.33     3062.80     48.97 o 
   5   1   4       12.16       10.28      9.07 o 
   6   1   4      653.36      637.40     25.86 o 
   7   1   4      104.88      139.25     17.64 o 
   8   1   4     1233.93     1277.23     38.09 o 
   9   1   4      147.13      197.75     20.43 o 
  10   1   4      178.65      174.72     26.56 o 
  11   1   4       17.73       -3.78     24.51 o 
  12   1   4      244.55      261.12     38.04 o 
  13   1   4       62.37       91.19     35.60 o 
  14   1   4       48.57       80.44     38.88 o 
  15   1   4       68.14       27.48     46.37 o 
  16   1   4        0.26        9.90     60.33 o 
  17   1   4       26.73      -33.05     51.41 o 
  18   1   4        1.21      -55.11     56.82 o 
  19   1   4        2.67      -88.35     58.90 o 
   0   2   4    94090.42    89602.16   2380.26 o 
   1   2   4    88173.34    82746.16   1606.99 o 
   2   2   4     6159.08     6380.98     73.22 o 
   3   2   4    22139.62    21390.14    275.18 o 
   4   2   4      671.81      680.67     20.41 o 
   5   2   4    35163.73    34768.67    451.69 o 
   6   2   4     3316.45     3390.20     57.10 o 
   7   2   4    16996.59    15870.48    232.74 o 
   8   2   4       88.05       60.57     15.89 o 
   9   2   4     9639.92     9156.53    116.97 o 
  10   2   4        1.38      -24.79     19.17 o 
  11   2   4     1440.46     1392.72     49.95 o 
  12   2   4      149.72      131.84     30.78 o 
  13   2   4      370.50      310.50     37.00 o 
  14   2   4      158.58       85.34     40.13 o 
  15   2   4      510.73      459.04     50.74 o 
  16   2   4        3.58      -45.84     40.72 o 
  17   2   4       14.62      -57.59     53.30 o 
  18   2   4        0.39      -63.44     54.61 o 
  19   2   4       28.66      129.76     90.46 o 
   1   3   4      816.78      805.87     18.81 o 
   2   3   4      767.37      844.18     18.27 o 
   3   3   4      172.94      196.82     12.65 o 
   4   3   4       77.56      104.61     12.98 o 
   5   3   4      694.98      714.02     20.26 o 
   6   3   4        0.22       27.45     11.70 o 
   7   3   4        2.47       10.04     12.28 o 
   8   3   4        4.30       -1.42     15.63 o 
   9   3   4       84.02       76.89     22.29 o 
  10   3   4      168.11      129.97     24.43 o 
  11   3   4      101.79       84.86     26.02 o 
  12   3   4        6.49        9.12     25.54 o 
  13   3   4       49.82       21.97     28.62 o 
  14   3   4      308.41      327.71     41.86 o 
  15   3   4       95.48       76.68     42.49 o 
  16   3   4       72.86       24.81     45.12 o 
  17   3   4        5.28      -43.40     45.83 o 
  18   3   4       10.46      -29.78     50.49 o 
   0   4   4      436.24      522.86     27.65 o 
   1   4   4    14576.21    14158.54    150.10 o 
   2   4   4     1389.37     1571.26     31.31 o 
   3   4   4    11006.36    10154.85     99.21 o 
   4   4   4       81.07      119.64     13.57 o 
   5   4   4    15810.42    15845.57    159.88 o 
   6   4   4      248.08      296.70     18.15 o 
   7   4   4     2141.92     1938.82     40.78 o 
   8   4   4      199.56      298.27     22.84 o 
   9   4   4     3893.86     3891.67     64.19 o 
  10   4   4        0.03      -22.70     19.63 o 
  11   4   4     1043.70     1128.59     40.80 o 
  12   4   4       25.44       27.32     25.38 o 
  13   4   4      518.35      664.95     39.39 o 
  14   4   4       21.29       -1.17     32.05 o 
  15   4   4      148.17      138.20     39.27 o 
  16   4   4        1.24      -62.23     41.49 o 
  17   4   4        0.31      -42.64     45.12 o 
  18   4   4       13.78        2.93     59.98 o 
   1   5   4      964.92     1050.74     28.55 o 
   2   5   4      986.31     1123.54     30.06 o 
   3   5   4       80.74       83.48     14.74 o 
   4   5   4      773.20      831.57     26.27 o 
   5   5   4      188.08      160.80     18.68 o 
   6   5   4       47.64       34.16     16.30 o 
   7   5   4       82.75       58.78     18.15 o 
   8   5   4      252.74      236.21     26.14 o 
   9   5   4        6.09       25.00     21.00 o 
  10   5   4      210.38      197.71     27.22 o 
  11   5   4       29.34       48.47     25.81 o 
  12   5   4       61.22       29.47     26.95 o 
  13   5   4        3.39       29.48     29.20 o 
  14   5   4       66.79       31.40     32.24 o 
  15   5   4        0.24      -11.75     37.91 o 
  16   5   4       16.72       -9.66     48.12 o 
  17   5   4        1.80       -7.05     46.54 o 
   0   6   4        0.41       -4.82     23.91 o 
   1   6   4     6833.22     6791.60     90.26 o 
   2   6   4      271.00      182.84     20.00 o 
   3   6   4     3066.26     3102.61     55.98 o 
   4   6   4       46.68       46.19     18.29 o 
   5   6   4     6342.42     6419.47    100.02 o 
   6   6   4      929.02     1019.69     44.77 o 
   7   6   4      522.73      564.27     31.62 o 
   8   6   4       43.27       45.27     22.67 o 
   9   6   4     2540.65     2520.94     84.41 o 
  10   6   4       96.37       93.06     27.64 o 
  11   6   4      228.73      358.18     35.15 o 
  12   6   4       12.97       25.46     28.34 o 
  13   6   4      270.94      368.34     41.29 o 
  14   6   4       52.11       51.25     36.39 o 
  15   6   4       10.91       27.89     39.80 o 
  16   6   4        0.68        4.73     42.76 o 
   1   7   4       63.71       78.71     26.41 o 
   2   7   4      121.52      174.19     28.72 o 
   3   7   4        2.18       11.36     21.84 o 
   4   7   4      213.49      204.16     32.80 o 
   5   7   4        7.98       16.37     28.11 o 
   6   7   4      135.27      132.53     46.13 o 
   7   7   4      141.60      119.07     33.88 o 
   8   7   4      113.38      100.59     35.31 o 
   9   7   4      123.17      173.05     33.31 o 
  10   7   4      182.13      118.71     33.92 o 
  11   7   4       10.79       10.72     34.08 o 
  12   7   4        0.32       52.78     35.65 o 
  13   7   4       33.05       37.85     39.53 o 
  14   7   4       24.99       47.00     42.68 o 
  15   7   4        1.24      -54.52     43.55 o 
   0   8   4       27.27        7.97     50.37 o 
   1   8   4      820.85      827.97     52.24 o 
   2   8   4      167.66      106.53     45.67 o 
   3   8   4      226.15      177.62     34.17 o 
   4   8   4      344.92      347.52     40.64 o 
   5   8   4      795.99      906.72     53.00 o 
   6   8   4      418.02      495.33     45.74 o 
   7   8   4      481.82      615.22     50.29 o 
   8   8   4      207.73      184.99     41.43 o 
   9   8   4      479.76      645.53     54.33 o 
  10   8   4        0.01      -14.98     40.19 o 
  11   8   4       25.57       43.85     44.89 o 
  12   8   4        5.69      -23.15     46.08 o 
  13   8   4       34.12        7.32     47.40 o 
  14   8   4        4.88        2.15     51.60 o 
   1   9   4      105.29       92.07     42.93 o 
   2   9   4       17.80       74.83     41.30 o 
   3   9   4      258.06      276.55     48.72 o 
   4   9   4        0.17       32.95     43.46 o 
   5   9   4       21.61      -25.15     42.40 o 
   6   9   4        0.07        0.35     44.56 o 
   7   9   4      196.28      129.83     51.60 o 
   8   9   4      174.20      242.87     55.95 o 
   9   9   4       51.66       56.33     51.22 o 
  10   9   4       53.03        9.55     53.51 o 
  11   9   4        1.01       -7.81     54.64 o 
  12   9   4       14.94       18.12     59.20 o 
   0  10   4      124.22      140.32     59.12 o 
   1  10   4       87.73       82.50     48.64 o 
   2  10   4      153.07      170.65     50.54 o 
   3  10   4      235.39      189.04     62.70 o 
   4  10   4       15.44       51.25     58.14 o 
   5  10   4       58.41       60.50     60.86 o 
   6  10   4        1.68      -85.00     56.67 o 
   7  10   4       82.54      143.78     66.90 o 
   8  10   4        1.15       -3.59     94.36 o 
   9  10   4       27.79       -2.79     56.88 o 
   1  11   4       24.29       -5.41     74.67 o 
   2  11   4        1.07      -50.05     64.09 o 
   3  11   4       24.88       35.46     64.14 o 
   4  11   4        0.71       24.42     71.48 o 
   5  11   4        5.18       -6.98     69.63 o 
   1   1   5    33310.97    33740.83    304.78 o 
   2   1   5     6730.03     6779.08    103.26 o 
   3   1   5      119.88      133.72      8.98 o 
   4   1   5     4515.39     4616.99     74.24 o 
   5   1   5      170.54      171.07     11.39 o 
   6   1   5     2130.54     2166.51     33.78 o 
   7   1   5      510.33      561.87     20.71 o 
   8   1   5    16127.75    17392.97    196.01 o 
   9   1   5      555.28      583.80     27.55 o 
  10   1   5     8453.15     8759.83    167.16 o 
  11   1   5      949.41     1027.35     43.74 o 
  12   1   5    10030.58    10261.29    166.22 o 
  13   1   5       44.71       88.33     35.65 o 
  14   1   5     2974.07     3033.52    113.85 o 
  15   1   5      696.98      778.45     58.71 o 
  16   1   5     1874.13     2027.17     93.02 o 
  17   1   5      146.15       87.77     58.36 o 
  18   1   5      845.02      921.84     81.21 o 
  19   1   5      119.99      -40.53     85.46 o 
   0   2   5     6021.29     5709.31    106.78 o 
   1   2   5     6697.52     6888.06     79.00 o 
   2   2   5     4094.64     4136.02     54.75 o 
   3   2   5       95.98       75.82      8.86 o 
   4   2   5       77.06      130.90     13.89 o 
   5   2   5     2484.32     2617.66     34.46 o 
   6   2   5      606.21      657.16     18.80 o 
   7   2   5      341.13      349.78     16.68 o 
   8   2   5      896.00      991.92     29.31 o 
   9   2   5        0.27       16.14     19.05 o 
  10   2   5      232.54      219.12     28.05 o 
  11   2   5       18.62      -12.19     25.54 o 
  12   2   5      112.80      101.00     29.64 o 
  13   2   5       67.98       11.17     34.67 o 
  14   2   5       13.69      -17.32     34.80 o 
  15   2   5       10.50      -43.35     38.98 o 
  16   2   5        1.05       12.43     44.68 o 
  17   2   5        0.57      -27.20     45.10 o 
  18   2   5       12.20      -50.42     57.07 o 
  19   2   5       26.38      -60.92    115.28 o 
   1   3   5      905.38      893.48     27.16 o 
   2   3   5      278.94      324.66     13.12 o 
   3   3   5     1397.87     1356.31     25.91 o 
   4   3   5     2727.62     2694.78     37.54 o 
   5   3   5      298.65      368.50     16.36 o 
   6   3   5     7268.52     7410.79     75.66 o 
   7   3   5      904.17     1012.95     31.07 o 
   8   3   5     1422.74     1378.46     36.05 o 
   9   3   5      122.81      150.30     21.07 o 
  10   3   5     1559.60     1566.65     46.99 o 
  11   3   5      141.39      151.43     26.61 o 
  12   3   5     2618.78     2509.98     73.56 o 
  13   3   5      130.81      143.53     33.83 o 
  14   3   5     4039.86     3888.97     90.19 o 
  15   3   5      186.18      119.07     43.33 o 
  16   3   5     1291.50     1224.26     70.96 o 
  17   3   5      250.42      254.84     60.82 o 
  18   3   5      682.65      763.77     68.74 o 
   0   4   5    11159.46    11249.11    188.40 o 
   1   4   5        5.06       16.43     10.17 o 
   2   4   5      368.97      432.33     17.83 o 
   3   4   5        5.44        1.43      9.54 o 
   4   4   5       15.34       -3.68     10.41 o 
   5   4   5       67.11       60.13     14.22 o 
   6   4   5       97.22      115.88     16.31 o 
   7   4   5       62.84       80.29     17.83 o 
   8   4   5      142.64      141.04     23.25 o 
   9   4   5      105.52      103.26     21.46 o 
  10   4   5        0.58       37.79     21.79 o 
  11   4   5        0.29      -11.26     22.70 o 
  12   4   5      105.12       97.71     27.97 o 
  13   4   5      295.54      248.37     33.83 o 
  14   4   5       23.32        7.63     29.20 o 
  15   4   5       16.25       10.22     35.36 o 
  16   4   5        6.16      -19.78     39.64 o 
  17   4   5        4.76      -48.76     48.55 o 
  18   4   5       31.86      -53.95     55.63 o 
   1   5   5       64.23       46.04     13.53 o 
   2   5   5       21.68       18.73     13.49 o 
   3   5   5      121.70      111.56     15.04 o 
   4   5   5      280.58      273.63     18.99 o 
   5   5   5      135.00      118.39     13.08 o 
   6   5   5      964.46      844.01     32.59 o 
   7   5   5     1264.57     1245.84     39.03 o 
   8   5   5     6825.59     6488.90     95.76 o 
   9   5   5      884.75      971.50     40.40 o 
  10   5   5     1017.22     1021.25     39.76 o 
  11   5   5      287.34      281.26     30.43 o 
  12   5   5     1800.27     1768.83     60.78 o 
  13   5   5      157.87      128.36     34.01 o 
  14   5   5      739.15      706.09     48.29 o 
  15   5   5       40.41       41.56     37.61 o 
  16   5   5      411.24      399.92     47.42 o 
  17   5   5       43.78       -2.76     52.07 o 
   0   6   5      352.67      546.26     71.70 o 
   1   6   5      962.39     1023.17     48.33 o 
   2   6   5       32.14       11.98     23.16 o 
   3   6   5      127.76      135.58     22.59 o 
   4   6   5      113.86       53.99     24.66 o 
   5   6   5      161.62      115.11     21.18 o 
   6   6   5       69.80       23.19     23.18 o 
   7   6   5     1271.48     1255.30     41.43 o 
   8   6   5      279.41      200.25     26.71 o 
   9   6   5       41.15       36.36     25.37 o 
  10   6   5       88.43       68.83     27.68 o 
  11   6   5        6.25        7.49     28.43 o 
  12   6   5      196.25      207.51     40.17 o 
  13   6   5       62.58      103.79     35.16 o 
  14   6   5       57.03      107.71     38.07 o 
  15   6   5       13.70       11.20     40.40 o 
  16   6   5       11.73       20.10     41.86 o 
   1   7   5       32.28       29.09     25.27 o 
   2   7   5       48.68       76.47     26.65 o 
   3   7   5      149.52      172.88     38.07 o 
   4   7   5     1836.70     1659.48     51.60 o 
   5   7   5      246.25      235.92     34.56 o 
   6   7   5     1827.34     1693.38     71.96 o 
   7   7   5       41.41       20.05     31.58 o 
   8   7   5      402.31      372.89     50.04 o 
   9   7   5      140.46      163.74     39.73 o 
  10   7   5      415.70      394.59     49.39 o 
  11   7   5       41.80       27.28     40.76 o 
  12   7   5      253.20      220.68     48.62 o 
  13   7   5       16.63      -52.50     46.30 o 
  14   7   5      395.29      389.19     58.62 o 
  15   7   5        4.69      -29.23     52.20 o 
   0   8   5        3.40       87.73     53.48 o 
   1   8   5        0.56      -17.43     34.77 o 
   2   8   5        0.47       -3.62     34.39 o 
   3   8   5       14.99      -18.47     31.17 o 
   4   8   5       90.56      166.93     43.64 o 
   5   8   5        6.66       68.39     41.08 o 
   6   8   5       17.08       31.52     41.07 o 
   7   8   5      136.92      173.42     47.38 o 
   8   8   5      135.40      162.06     48.92 o 
   9   8   5       20.98       44.46     48.42 o 
  10   8   5        0.22       14.21     49.33 o 
  11   8   5       16.32       -0.93     50.44 o 
  12   8   5       59.28      101.02     55.89 o 
  13   8   5        0.38       57.42     55.82 o 
   1   9   5       62.69       19.23     42.17 o 
   2   9   5       90.03       72.41     44.25 o 
   3   9   5        2.62       18.20     41.93 o 
   4   9   5      133.60      144.33     47.65 o 
   5   9   5       10.72      130.54     48.52 o 
   6   9   5       28.93        5.88     45.30 o 
   7   9   5       24.05       57.34     49.30 o 
   8   9   5      333.39      287.35     56.31 o 
   9   9   5        8.96      -34.70     49.24 o 
  10   9   5        2.90      -31.60     52.88 o 
  11   9   5       17.15      -46.52     53.58 o 
  12   9   5       54.87       50.54     61.69 o 
   0  10   5       62.29       -9.55    158.86 o 
   1  10   5       33.20       63.25     55.34 o 
   2  10   5       27.89      -37.48     46.03 o 
   3  10   5       23.25        7.09     49.65 o 
   4  10   5       32.17       27.51     48.56 o 
   5  10   5        5.07       -0.24     49.85 o 
   6  10   5       44.27       85.24     53.75 o 
   7  10   5      359.00      304.67     74.12 o 
   8  10   5       19.13      -21.42     60.49 o 
   9  10   5        5.21      -67.30     69.98 o 
   1  11   5        3.04       66.11     78.45 o 
   2  11   5        3.76       46.95     67.84 o 
   3  11   5       12.09       76.21     82.77 o 
   4  11   5       20.38      -38.51     67.13 o 
   5  11   5       39.28       53.83     82.72 o 
   0   0   6    19644.73    18475.47    345.91 o 
   1   0   6    91154.05    89351.85   1287.99 o 
   2   0   6     9061.50     8828.83    111.46 o 
   3   0   6    37217.11    35965.45    455.95 o 
   4   0   6    14525.13    14009.88    154.39 o 
   5   0   6    16593.12    16813.68    302.06 o 
   6   0   6     9021.19     8677.07    211.79 o 
   7   0   6     2212.82     1991.87     50.45 o 
   8   0   6     2529.96     2209.16     71.99 o 
   9   0   6     3169.49     2857.03     75.08 o 
  10   0   6     2071.78     1944.11     63.01 o 
  11   0   6     2870.66     2405.73    158.20 o 
  12   0   6     1152.11     1077.90     70.23 o 
  13   0   6     1927.63     1746.44    105.81 o 
  14   0   6      372.89      456.10     77.86 o 
  15   0   6       87.10       -8.38     69.06 o 
  16   0   6       44.22       61.68     72.99 o 
  17   0   6        0.65      109.37     82.61 o 
  18   0   6        2.20       12.90     83.39 o 
  19   0   6       45.46       72.17    127.46 o 
   1   1   6    21252.52    21454.20    220.25 o 
   2   1   6    10114.64    10210.36     95.70 o 
   3   1   6      367.72      404.19     15.28 o 
   4   1   6      125.71      108.31      9.32 o 
   5   1   6      104.60       96.94     10.17 o 
   6   1   6     2883.53     3283.52     66.42 o 
   7   1   6     1378.29     1355.80     29.05 o 
   8   1   6       47.79       42.79     15.00 o 
   9   1   6      140.86      158.18     19.24 o 
  10   1   6       70.98       73.66     24.04 o 
  11   1   6       36.43       80.54     26.06 o 
  12   1   6        4.86       34.30     34.06 o 
  13   1   6      617.33      708.55     49.73 o 
  14   1   6        3.74      -62.84     41.90 o 
  15   1   6       15.06      -24.69     43.46 o 
  16   1   6        6.43      -73.74     49.16 o 
  17   1   6        0.09       52.02     55.58 o 
  18   1   6        0.12      -86.15     57.44 o 
  19   1   6       22.09       29.05    119.96 o 
   0   2   6     7553.63     7309.38    132.21 o 
   1   2   6    26352.14    24804.76    248.29 o 
   2   2   6     8758.60     8614.96     84.59 o 
   3   2   6     7203.17     6964.26     67.81 o 
   4   2   6     2134.36     1948.14     29.01 o 
   5   2   6    12518.65    12448.16    117.83 o 
   6   2   6     4565.44     4351.50     51.89 o 
   7   2   6     8164.67     7599.75    101.97 o 
   8   2   6     2449.49     2284.49     45.34 o 
   9   2   6     3102.34     2886.51     64.60 o 
  10   2   6     1415.06     1452.32     48.62 o 
  11   2   6      507.14      531.19     36.29 o 
  12   2   6     1134.55     1140.94     52.09 o 
  13   2   6      778.10      741.85     50.50 o 
  14   2   6      276.17      283.90     44.85 o 
  15   2   6       34.37       24.91     42.17 o 
  16   2   6       35.49        9.80     61.35 o 
  17   2   6       14.37       52.44     47.67 o 
  18   2   6        3.22      -84.41     56.27 o 
  19   2   6       16.00       29.99    121.84 o 
   1   3   6      847.65      923.21     23.74 o 
   2   3   6        3.93       -1.63      8.07 o 
   3   3   6       45.14       36.04      9.89 o 
   4   3   6     1039.57     1085.45     25.91 o 
   5   3   6        5.23        5.36     10.92 o 
   6   3   6      893.43     1015.96     24.38 o 
   7   3   6      121.99      134.99     16.34 o 
   8   3   6       50.05       35.17     17.18 o 
   9   3   6      448.76      447.11     26.00 o 
  10   3   6       64.93       60.57     21.10 o 
  11   3   6      619.15      652.53     53.67 o 
  12   3   6      273.24      260.48     31.56 o 
  13   3   6       34.03       45.03     32.87 o 
  14   3   6      266.97      277.66     40.89 o 
  15   3   6      101.98       55.94     43.05 o 
  16   3   6       20.14      -12.52     44.21 o 
  17   3   6        1.87      -13.48     48.39 o 
  18   3   6        0.12      -50.35     49.25 o 
   0   4   6      161.86      265.95     29.55 o 
   1   4   6    10950.41    10367.95    113.82 o 
   2   4   6     1992.55     1952.07     35.52 o 
   3   4   6    10727.15    10446.08    106.95 o 
   4   4   6     3023.66     2950.15     45.01 o 
   5   4   6     7781.73     7396.37     86.80 o 
   6   4   6     3925.10     4127.01     59.66 o 
   7   4   6     5442.63     5409.14     77.68 o 
   8   4   6       88.32      141.54     21.24 o 
   9   4   6     1284.50     1215.05     38.55 o 
  10   4   6      795.46      841.47     35.83 o 
  11   4   6     1061.13     1061.37     48.08 o 
  12   4   6     1260.87     1269.66     46.31 o 
  13   4   6      194.15      168.66     31.38 o 
  14   4   6        1.73      -30.14     32.91 o 
  15   4   6        3.98      -24.26     33.74 o 
  16   4   6       75.10       62.23     47.40 o 
  17   4   6        0.50       33.74     49.33 o 
  18   4   6        0.04      -42.92     64.77 o 
   1   5   6      118.17      149.28     17.16 o 
   2   5   6       17.41        1.28     14.66 o 
   3   5   6      185.89      207.33     22.01 o 
   4   5   6      101.08       74.88     15.03 o 
   5   5   6       28.03       65.37     15.47 o 
   6   5   6      120.61      116.91     20.39 o 
   7   5   6       83.13       91.06     24.50 o 
   8   5   6      162.43      157.99     27.26 o 
   9   5   6       42.19       20.82     26.64 o 
  10   5   6      188.21      125.59     28.04 o 
  11   5   6       75.08       75.44     28.56 o 
  12   5   6      216.66      171.37     33.49 o 
  13   5   6       51.06       38.59     32.68 o 
  14   5   6       80.69       57.04     35.76 o 
  15   5   6        0.90       15.03     36.71 o 
  16   5   6        9.01       34.29     48.07 o 
  17   5   6        6.58        7.36     61.30 o 
   0   6   6     1999.23     2102.56     94.71 o 
   1   6   6     1276.02     1068.06     46.45 o 
   2   6   6     2252.33     2481.54     67.55 o 
   3   6   6     2045.65     1953.04     61.40 o 
   4   6   6     1188.73     1484.81     44.72 o 
   5   6   6     3274.40     3009.69     68.68 o 
   6   6   6     1329.59     1702.70     58.79 o 
   7   6   6      896.97      884.90     46.81 o 
   8   6   6       79.10       98.41     27.37 o 
   9   6   6      498.86      601.79     39.51 o 
  10   6   6       17.39       26.23     29.59 o 
  11   6   6      225.91      269.68     44.20 o 
  12   6   6       32.93       92.79     37.37 o 
  13   6   6      205.34      220.90     47.49 o 
  14   6   6        0.65       16.86     39.95 o 
  15   6   6        3.15       75.95     45.69 o 
  16   6   6        1.07      -24.97     51.19 o 
   1   7   6        1.45       -9.65     29.12 o 
   2   7   6       57.12       59.47     33.50 o 
   3   7   6      312.64      284.08     34.38 o 
   4   7   6      460.13      524.26     39.82 o 
   5   7   6      375.44      344.47     44.13 o 
   6   7   6       14.05      -23.62     57.36 o 
   7   7   6        0.55       17.15     39.01 o 
   8   7   6      251.74      273.69     45.99 o 
   9   7   6        1.03      -15.48     41.66 o 
  10   7   6       37.15       28.77     44.78 o 
  11   7   6        0.38       39.98     45.67 o 
  12   7   6       28.13       86.01     51.79 o 
  13   7   6       33.30        0.80     51.23 o 
  14   7   6        7.30       13.93     56.02 o 
  15   7   6       12.27       64.59     71.79 o 
   0   8   6      171.42      209.00     59.64 o 
   1   8   6      171.43      241.00     44.38 o 
   2   8   6      476.21      559.90     69.26 o 
   3   8   6      626.49      703.44     47.41 o 
   4   8   6        4.63       14.84     38.19 o 
   5   8   6     1130.95     1033.01     64.62 o 
   6   8   6       31.83       95.17     43.81 o 
   7   8   6     1228.04     1324.84     87.45 o 
   8   8   6        5.68      -41.84     42.86 o 
   9   8   6       46.97       23.50     45.11 o 
  10   8   6        4.59      136.31     52.05 o 
  11   8   6       28.43        0.69     50.23 o 
  12   8   6       15.90       71.96     57.35 o 
  13   8   6        7.48       45.45     61.42 o 
   1   9   6      125.87      118.40     45.01 o 
   2   9   6       93.55      119.38     40.45 o 
   3   9   6        1.35       53.03     43.01 o 
   4   9   6        9.96      -18.74     41.02 o 
   5   9   6        0.13      -12.10     47.58 o 
   6   9   6      126.31       86.64     48.78 o 
   7   9   6        0.55        6.77     48.79 o 
   8   9   6       97.25      161.30     56.19 o 
   9   9   6        9.50       55.42     53.69 o 
  10   9   6        2.14       47.92     56.10 o 
  11   9   6       44.44       13.18     61.82 o 
   0  10   6        3.68       76.47     70.06 o 
   1  10   6      328.77      406.76     66.40 o 
   2  10   6        1.62      -34.65     43.89 o 
   3  10   6       63.37       28.53     49.60 o 
   4  10   6       12.66       44.73     51.71 o 
   5  10   6       18.61      -78.97     77.38 o 
   6  10   6        4.69      -35.86     51.11 o 
   7  10   6        2.93      -78.04     53.10 o 
   8  10   6        1.69      -13.79     56.75 o 
   9  10   6       69.02      116.41     72.91 o 
   1  11   6       15.46       42.87     80.39 o 
   2  11   6       12.67       42.04     73.82 o 
   3  11   6       12.09       41.10     93.72 o 
   4  11   6       18.83       83.66     66.67 o 
   1   1   7     4896.59     4987.64     60.99 o 
   2   1   7     6876.13     6937.51     74.01 o 
   3   1   7       42.61       57.14      7.99 o 
   4   1   7     1414.40     1429.89     24.51 o 
   5   1   7     5665.63     5750.96     91.39 o 
   6   1   7      436.52      517.02     17.36 o 
   7   1   7     3290.52     3231.06     54.44 o 
   8   1   7     1611.40     1648.22     34.74 o 
   9   1   7      878.97      867.60     29.78 o 
  10   1   7     1256.15     1270.02     41.37 o 
  11   1   7     2406.37     2228.44     70.81 o 
  12   1   7       36.87       29.36     31.65 o 
  13   1   7      765.49      832.13     53.41 o 
  14   1   7      721.52      883.57     56.89 o 
  15   1   7     1106.37     1250.12     65.58 o 
  16   1   7      590.22      620.16     67.22 o 
  17   1   7      657.50      694.92     72.54 o 
  18   1   7      292.70      336.62     66.21 o 
  19   1   7      365.05      410.50    144.33 o 
   0   2   7      206.40      191.96     43.12 o 
   1   2   7     4543.18     4868.32     86.02 o 
   2   2   7     1828.32     1849.62     28.92 o 
   3   2   7        6.88       -0.78      9.37 o 
   4   2   7      773.97      745.48     20.70 o 
   5   2   7     2328.45     2288.39     36.37 o 
   6   2   7      512.14      520.56     19.52 o 
   7   2   7       24.57       -0.03     12.74 o 
   8   2   7      280.24      309.88     21.06 o 
   9   2   7      180.24      212.68     23.38 o 
  10   2   7        0.33       -8.18     23.54 o 
  11   2   7       74.33       94.16     29.97 o 
  12   2   7      219.22      215.89     34.14 o 
  13   2   7      165.44      121.80     38.45 o 
  14   2   7      465.35      488.96     52.23 o 
  15   2   7      114.85      125.08     57.03 o 
  16   2   7       41.33      -18.90     42.08 o 
  17   2   7        0.16       28.53     47.28 o 
  18   2   7        2.93      -87.67     58.45 o 
   1   3   7     1120.88     1134.62     33.03 o 
   2   3   7     2719.63     2792.02     61.71 o 
   3   3   7       54.61       35.65     10.04 o 
   4   3   7     1111.85     1045.83     24.17 o 
   5   3   7      744.65      732.23     22.10 o 
   6   3   7     2853.57     2735.17     44.33 o 
   7   3   7     1742.81     1657.40     34.70 o 
   8   3   7     1215.92     1069.75     34.80 o 
   9   3   7     2716.41     2576.73     80.38 o 
  10   3   7     1291.81     1249.53     58.23 o 
  11   3   7     2899.08     2746.69    110.51 o 
  12   3   7      702.76      612.03     42.25 o 
  13   3   7      808.37      815.87     44.46 o 
  14   3   7      398.78      425.06     43.34 o 
  15   3   7      385.40      430.76     45.88 o 
  16   3   7      242.32      199.43     45.20 o 
  17   3   7      353.27      392.71     51.97 o 
  18   3   7       33.16       -4.52     53.75 o 
   0   4   7     2954.58     3102.52     71.45 o 
   1   4   7      118.16      126.59     13.25 o 
   2   4   7     1374.25     1392.83     32.97 o 
   3   4   7      618.99      610.17     17.98 o 
   4   4   7      148.54      160.62     15.43 o 
   5   4   7      100.38       98.01     18.24 o 
   6   4   7      349.69      360.77     22.85 o 
   7   4   7       12.00       19.84     16.66 o 
   8   4   7      117.36       83.37     23.13 o 
   9   4   7       53.84       44.33     21.41 o 
  10   4   7        1.20      -11.03     21.96 o 
  11   4   7       36.13       13.64     23.37 o 
  12   4   7       69.98       57.19     28.87 o 
  13   4   7      113.04       31.42     35.08 o 
  14   4   7        0.48      -51.96     34.64 o 
  15   4   7       23.48       33.29     42.27 o 
  16   4   7       25.29      -43.70     44.03 o 
  17   4   7        9.55        6.98     50.09 o 
   1   5   7       97.74      101.28     19.75 o 
   2   5   7      255.85      256.13     26.93 o 
   3   5   7      222.87      234.19     22.73 o 
   4   5   7      110.09      179.75     19.88 o 
   5   5   7      539.76      528.19     23.52 o 
   6   5   7      368.22      473.29     27.32 o 
   7   5   7      669.43      623.43     50.02 o 
   8   5   7     1352.36     1189.59     46.35 o 
   9   5   7       67.97       70.88     28.45 o 
  10   5   7     1333.73     1265.80     52.03 o 
  11   5   7      438.44      504.16     42.17 o 
  12   5   7        5.07       -2.68     29.80 o 
  13   5   7      381.60      433.21     52.82 o 
  14   5   7      145.41      111.58     38.06 o 
  15   5   7      397.73      363.97     49.53 o 
  16   5   7       84.23      156.49     59.52 o 
  17   5   7      147.52       42.65     64.28 o 
   0   6   7      177.51      160.64     45.01 o 
   1   6   7      333.57      360.05     36.54 o 
   2   6   7       60.83       26.79     27.52 o 
   3   6   7       27.69       35.02     24.63 o 
   4   6   7     1837.81     1708.79     54.76 o 
   5   6   7       96.29       81.74     27.52 o 
   6   6   7        5.76       24.67     35.58 o 
   7   6   7      673.08      693.07     43.33 o 
   8   6   7       34.13       14.42     30.58 o 
   9   6   7      120.82       97.45     34.54 o 
  10   6   7      130.13      134.51     37.90 o 
  11   6   7       10.93        9.94     39.21 o 
  12   6   7       61.10       57.15     41.88 o 
  13   6   7        2.25       10.14     42.23 o 
  14   6   7       15.89      -12.90     46.04 o 
  15   6   7        2.51       19.52     95.64 o 
  16   6   7        1.70      -46.26     79.52 o 
   1   7   7      137.12      141.31     34.82 o 
   2   7   7       82.27      102.38     34.53 o 
   3   7   7       36.60       15.87     29.13 o 
   4   7   7      752.93      829.59     54.47 o 
   5   7   7        2.33      -47.10     34.63 o 
   6   7   7      744.95      725.97     63.31 o 
   7   7   7      307.19      323.67     62.90 o 
   8   7   7        9.45       79.67     41.65 o 
   9   7   7      287.63      267.33     51.37 o 
  10   7   7       80.68      -34.92     44.42 o 
  11   7   7      185.18      243.52     54.33 o 
  12   7   7       43.96       22.55     52.29 o 
  13   7   7      204.93       95.54     56.84 o 
  14   7   7       51.02       12.91     58.10 o 
  15   7   7       95.71      119.05     90.52 o 
   0   8   7       16.89       63.24     88.57 o 
   1   8   7       20.52       -4.91     37.67 o 
   2   8   7      462.68      362.26     48.35 o 
   3   8   7      224.65      268.42     39.71 o 
   4   8   7      331.87      315.39     47.83 o 
   5   8   7       18.87       30.90     44.37 o 
   6   8   7       52.55       47.40     44.55 o 
   7   8   7        1.51       32.45     44.34 o 
   8   8   7        1.48      -32.96     47.10 o 
   9   8   7        6.92      -35.60     46.81 o 
  10   8   7        9.86       -9.66     48.69 o 
  11   8   7       27.50      -10.34     53.30 o 
  12   8   7       19.17       56.32     55.15 o 
  13   8   7        3.63       77.26     72.78 o 
   1   9   7       78.06       58.56     43.91 o 
   2   9   7       43.90       75.87     39.12 o 
   3   9   7      132.47       61.86     45.08 o 
   4   9   7       22.76      -18.16     45.53 o 
   5   9   7       18.19       66.79     47.34 o 
   6   9   7       17.67       35.70     47.57 o 
   7   9   7        1.94       37.14     50.39 o 
   8   9   7      117.10      137.60     57.27 o 
   9   9   7        1.75      -17.50     53.37 o 
  10   9   7       56.31       -5.73     57.01 o 
  11   9   7       47.17       21.17     59.38 o 
   0  10   7        2.28      -68.42     93.72 o 
   1  10   7        9.43      -52.45     54.93 o 
   2  10   7       16.66      -58.21     47.48 o 
   3  10   7       38.17       18.55     49.86 o 
   4  10   7       90.52       16.34     50.46 o 
   5  10   7       73.24      117.08     54.73 o 
   6  10   7       51.65       82.03     56.27 o 
   7  10   7        0.02       -2.58     68.04 o 
   8  10   7        5.18        0.79     56.31 o 
   1  11   7       10.06      -23.26     63.72 o 
   2  11   7       38.71       32.36     59.25 o 
   3  11   7       16.43      127.90     58.56 o 
   0   0   8     4956.27     4496.39    108.23 o 
   1   0   8     2211.90     1954.51     37.60 o 
   2   0   8     7372.67     6715.71     97.70 o 
   3   0   8       16.74        8.13     11.74 o 
   4   0   8    16989.18    15904.11    196.43 o 
   5   0   8     3506.94     3451.06     54.38 o 
   6   0   8    13163.97    12513.68    204.94 o 
   7   0   8      752.42      889.83     34.91 o 
   8   0   8    14592.48    14185.48    189.96 o 
   9   0   8       61.27       14.86     30.07 o 
  10   0   8     3774.29     3715.83    223.21 o 
  11   0   8        0.15      -48.64     34.50 o 
  12   0   8       17.11      -39.32     57.89 o 
  13   0   8      103.14      115.74     46.46 o 
  14   0   8      559.49      459.75     75.65 o 
  15   0   8      105.78       72.61     93.72 o 
  16   0   8       78.00      -11.91     71.60 o 
  17   0   8        0.73     -113.49    128.40 o 
  18   0   8       68.86      -40.54     85.35 o 
   1   1   8      571.20      571.49     17.44 o 
   2   1   8      213.44      223.25     11.56 o 
   3   1   8      144.65      148.69     10.82 o 
   4   1   8      135.90      146.11     10.90 o 
   5   1   8     2778.53     2703.76     39.73 o 
   6   1   8        2.41       -7.66     10.60 o 
   7   1   8      340.50      390.81     24.03 o 
   8   1   8      706.80      759.39     27.21 o 
   9   1   8      745.21      877.68     29.51 o 
  10   1   8       18.15       30.52     21.14 o 
  11   1   8      334.37      366.06     33.55 o 
  12   1   8      519.10      447.64     42.01 o 
  13   1   8       15.05      -17.34     33.35 o 
  14   1   8       66.90      154.38     42.76 o 
  15   1   8       48.94       22.77     42.18 o 
  16   1   8       31.41       24.11     45.86 o 
  17   1   8        8.53      -39.52     55.57 o 
  18   1   8        4.75      -20.44     56.70 o 
   0   2   8    39834.66    39277.76    875.51 o 
   1   2   8      249.13      256.09     11.91 o 
   2   2   8     6932.47     6272.47     67.42 o 
   3   2   8       17.66       22.72      8.62 o 
   4   2   8    10011.23     9539.31    106.65 o 
   5   2   8      198.93      252.51     19.60 o 
   6   2   8     5561.47     5164.98     63.70 o 
   7   2   8      220.93      252.05     17.48 o 
   8   2   8     3717.02     3621.43     62.92 o 
   9   2   8       11.89      -11.30     17.65 o 
  10   2   8     2752.28     2653.18     58.68 o 
  11   2   8       29.45       -1.54     23.30 o 
  12   2   8       63.26       53.17     31.69 o 
  13   2   8      318.28      340.85     43.95 o 
  14   2   8      143.18      141.91     42.74 o 
  15   2   8      184.33      163.45     46.78 o 
  16   2   8      171.87      141.51     51.23 o 
  17   2   8       13.00       93.54     51.50 o 
  18   2   8       12.96      -71.12     47.42 o 
   1   3   8     4746.40     4696.04     74.39 o 
   2   3   8     4044.52     4012.98     58.90 o 
   3   3   8       31.62       15.31      7.81 o 
   4   3   8      193.52      213.63     14.49 o 
   5   3   8       16.81       27.27     12.79 o 
   6   3   8       35.29       32.94     13.92 o 
   7   3   8       18.62       16.70     17.91 o 
   8   3   8      243.69      247.46     25.37 o 
   9   3   8       51.65       73.37     22.46 o 
  10   3   8      156.63      170.73     30.40 o 
  11   3   8       43.11       31.07     25.24 o 
  12   3   8        4.82       22.57     27.60 o 
  13   3   8      286.10      294.04     38.74 o 
  14   3   8       13.36       -3.30     32.93 o 
  15   3   8        3.19      -16.84     36.48 o 
  16   3   8       65.16       50.87     44.56 o 
  17   3   8        4.01      -12.21     48.61 o 
  18   3   8        3.31      -62.55     69.86 o 
   0   4   8     8291.42     8549.67    261.48 o 
   1   4   8     1303.60     1396.38     46.18 o 
   2   4   8    14119.11    13182.25    145.60 o 
   3   4   8      547.90      470.00     20.38 o 
   4   4   8     6347.55     6009.73     75.76 o 
   5   4   8      127.79      184.29     18.89 o 
   6   4   8     2597.93     2576.80     54.30 o 
   7   4   8      144.39       98.65     20.38 o 
   8   4   8     2150.47     2228.79    101.99 o 
   9   4   8      651.16      699.90     39.19 o 
  10   4   8     1109.95     1197.79     44.57 o 
  11   4   8       14.99       32.61     29.54 o 
  12   4   8      162.07      193.67     36.77 o 
  13   4   8        0.03      -27.42     31.69 o 
  14   4   8       15.22      -17.66     35.87 o 
  15   4   8       28.65       70.66     45.14 o 
  16   4   8       18.77       99.51     56.50 o 
  17   4   8       12.10       51.16     53.04 o 
   1   5   8      161.23      186.34     29.44 o 
   2   5   8       29.86       65.50     30.44 o 
   3   5   8        7.82        8.31     21.88 o 
   4   5   8      145.63      167.39     25.39 o 
   5   5   8       37.62       37.58     25.01 o 
   6   5   8       13.77        4.42     25.37 o 
   7   5   8       14.42       10.10     25.86 o 
   8   5   8      124.96      129.26     31.12 o 
   9   5   8      478.85      415.21     40.76 o 
  10   5   8      329.75      342.64     40.45 o 
  11   5   8      472.82      441.73     42.03 o 
  12   5   8        0.13        8.04     34.74 o 
  13   5   8       19.00       20.29     33.72 o 
  14   5   8       25.38       15.69     38.65 o 
  15   5   8       49.18       36.50     44.58 o 
  16   5   8        1.02       -9.10     54.67 o 
   0   6   8      352.94      431.95     57.25 o 
   1   6   8       12.14       54.54     29.81 o 
   2   6   8     1673.29     1680.98     63.06 o 
   3   6   8      167.91       94.28     28.49 o 
   4   6   8      351.86      472.01     36.72 o 
   5   6   8      145.97      148.60     36.79 o 
   6   6   8     1069.56     1340.24     66.07 o 
   7   6   8      182.26      142.27     41.20 o 
   8   6   8      166.13      235.62     45.23 o 
   9   6   8      233.25      239.88     47.05 o 
  10   6   8      323.23      420.40     54.94 o 
  11   6   8        0.28      -43.09     43.58 o 
  12   6   8      291.77      338.70     56.74 o 
  13   6   8       35.58       17.03     48.43 o 
  14   6   8       55.83       50.51     51.53 o 
  15   6   8        1.98      -12.59     57.35 o 
   1   7   8       43.41       20.69     33.75 o 
   2   7   8       89.33       70.90     36.33 o 
   3   7   8       11.93       24.90     37.72 o 
   4   7   8      145.70      130.54     39.06 o 
   5   7   8        9.82       23.85     36.53 o 
   6   7   8      361.09      365.85     49.41 o 
   7   7   8       13.62      -21.29     39.45 o 
   8   7   8      120.59       76.15     49.44 o 
   9   7   8       98.78       61.48     48.16 o 
  10   7   8        3.30       26.28     46.71 o 
  11   7   8       34.47        1.94     47.35 o 
  12   7   8       29.16       51.93     52.73 o 
  13   7   8       17.42       27.46     54.16 o 
  14   7   8       14.78      -23.25     56.96 o 
   0   8   8      744.67      807.42     80.85 o 
   1   8   8       32.57       -5.49     39.08 o 
   2   8   8      553.49      642.63     55.70 o 
   3   8   8       46.54      -18.91     34.10 o 
   4   8   8      376.04      476.56     54.03 o 
   5   8   8      173.91      223.61     49.49 o 
   6   8   8        6.26      -32.81     42.34 o 
   7   8   8        0.03       34.66     46.61 o 
   8   8   8       14.06        4.96     46.83 o 
   9   8   8       73.59      100.57     51.19 o 
  10   8   8       69.16      163.31     54.50 o 
  11   8   8        7.78       27.37     55.19 o 
  12   8   8       64.78      133.77     58.57 o 
  13   8   8        3.59       96.04     89.66 o 
   1   9   8        8.19      -51.53     43.44 o 
   2   9   8        5.73        2.94     38.17 o 
   3   9   8        8.92        7.16     44.25 o 
   4   9   8        1.88      -29.51     45.45 o 
   5   9   8      493.47      435.56     66.96 o 
   6   9   8       32.69        2.62     48.65 o 
   7   9   8        2.11      -52.12     51.19 o 
   8   9   8        8.88      -75.12     50.08 o 
   9   9   8        0.36      -21.01     53.88 o 
  10   9   8        1.64       35.09     62.09 o 
  11   9   8       24.40      -31.54     71.01 o 
   0  10   8       21.31       -5.66    102.63 o 
   1  10   8       18.35       29.08     57.03 o 
   2  10   8       11.33       47.75     50.19 o 
   3  10   8        0.11      -61.29     46.49 o 
   4  10   8       24.68      -14.04     51.12 o 
   5  10   8        1.03      -11.83     52.52 o 
   6  10   8       33.15       54.73     56.53 o 
   7  10   8       21.48       68.31     58.27 o 
   8  10   8       54.06       23.09     61.90 o 
   1  11   8        4.96      -10.36     91.66 o 
   2  11   8       16.81        4.27     59.52 o 
   1   1   9      903.43      912.23     22.57 o 
   2   1   9      192.36      212.16     16.28 o 
   3   1   9      455.23      465.68     15.79 o 
   4   1   9      105.14      131.43     13.45 o 
   5   1   9     3175.26     3084.59     40.99 o 
   6   1   9      160.69      187.70     13.17 o 
   7   1   9     1614.59     1539.36     33.05 o 
   8   1   9      950.54     1020.70     27.04 o 
   9   1   9     5358.79     5365.32     67.09 o 
  10   1   9       61.73       61.30     21.08 o 
  11   1   9     5467.71     5470.57    103.53 o 
  12   1   9     1111.72     1115.37     56.06 o 
  13   1   9     3127.83     3053.51     87.17 o 
  14   1   9       40.49      -20.52     38.08 o 
  15   1   9      468.60      695.14     59.00 o 
  16   1   9      240.23      299.86     53.36 o 
  17   1   9      642.09      839.15     78.70 o 
  18   1   9       91.42      149.38     65.74 o 
   0   2   9      321.02      371.57     20.61 o 
   1   2   9      320.50      322.87     14.12 o 
   2   2   9      597.48      627.31     18.64 o 
   3   2   9      210.57      253.38     16.29 o 
   4   2   9      334.97      374.72     15.52 o 
   5   2   9      156.96      166.44     15.70 o 
   6   2   9      312.63      371.21     20.09 o 
   7   2   9        4.43      -19.97     13.32 o 
   8   2   9        1.95      -17.26     16.21 o 
   9   2   9        0.02      -14.00     17.78 o 
  10   2   9       66.50       38.10     23.75 o 
  11   2   9        8.80       20.10     24.16 o 
  12   2   9      110.79       32.28     27.29 o 
  13   2   9       91.47       51.02     33.79 o 
  14   2   9      200.85      171.21     39.12 o 
  15   2   9        0.31       -1.40     37.31 o 
  16   2   9       30.75       -9.11     40.14 o 
  17   2   9        9.47      -42.90     42.08 o 
  18   2   9        2.64        7.58     49.84 o 
   1   3   9     3402.57     3334.67     64.69 o 
   2   3   9     5737.30     5887.74     78.49 o 
   3   3   9     1154.34     1154.41     29.45 o 
   4   3   9      733.96      756.38     20.20 o 
   5   3   9      855.82      880.66     27.08 o 
   6   3   9      150.36      147.73     17.56 o 
   7   3   9     2773.14     2701.01     56.67 o 
   8   3   9     1313.80     1308.89     43.74 o 
   9   3   9     1801.61     1749.45     48.10 o 
  10   3   9      399.24      444.32     32.62 o 
  11   3   9     1289.92     1138.31     51.52 o 
  12   3   9      631.36      693.89     40.42 o 
  13   3   9     2117.68     1998.41     90.64 o 
  14   3   9       19.82       33.08     38.79 o 
  15   3   9      495.16      477.56     54.76 o 
  16   3   9      212.79      182.22     49.95 o 
  17   3   9      613.85      675.33     68.28 o 
   0   4   9     2177.13     1975.17     95.33 o 
   1   4   9      831.04      887.58     35.89 o 
   2   4   9      525.10      593.37     46.22 o 
   3   4   9       30.87       11.56     18.56 o 
   4   4   9      436.51      419.99     30.53 o 
   5   4   9      265.45      279.46     22.88 o 
   6   4   9      941.17      919.67     34.64 o 
   7   4   9      474.06      425.77     27.46 o 
   8   4   9      170.45      103.43     28.24 o 
   9   4   9       19.88      -16.66     28.84 o 
  10   4   9       18.26       17.05     31.58 o 
  11   4   9       14.36       -1.26     29.86 o 
  12   4   9       22.02       26.77     31.71 o 
  13   4   9       30.93       56.86     36.47 o 
  14   4   9        1.15      -12.87     36.19 o 
  15   4   9        0.95      -14.21     43.78 o 
  16   4   9        0.06      -27.23     43.75 o 
  17   4   9       16.39      -67.58     58.75 o 
   1   5   9       20.72       39.37     26.06 o 
   2   5   9      166.75      173.75     33.28 o 
   3   5   9       73.93       50.64     24.09 o 
   4   5   9      167.08      155.14     27.18 o 
   5   5   9     5475.63     5046.49     96.73 o 
   6   5   9      961.96     1080.24     47.19 o 
   7   5   9     1211.85     1222.21     89.01 o 
   8   5   9       64.01       72.30     40.45 o 
   9   5   9      151.01       84.11     40.04 o 
  10   5   9      697.88      784.76     59.30 o 
  11   5   9      493.43      477.54     53.85 o 
  12   5   9       12.99      -34.60     41.43 o 
  13   5   9     1002.94      893.61    145.29 o 
  14   5   9       93.17        1.06     48.58 o 
  15   5   9      564.92      510.22     59.20 o 
  16   5   9        0.63      -58.92     61.14 o 
   0   6   9      321.75      383.40     74.98 o 
   1   6   9       87.31       65.18     30.89 o 
   2   6   9     1279.69     1302.42     58.91 o 
   3   6   9      392.09      470.38     43.48 o 
   4   6   9       23.85       39.40     27.44 o 
   5   6   9       34.74       62.61     41.91 o 
   6   6   9      167.87      183.17     39.28 o 
   7   6   9      146.49      124.91     41.34 o 
   8   6   9      156.48      156.71     42.50 o 
   9   6   9       26.12       91.30     44.15 o 
  10   6   9        0.68       36.30     44.83 o 
  11   6   9        8.26       47.61     47.43 o 
  12   6   9        1.77      -63.56     47.04 o 
  13   6   9        4.88       16.33     48.41 o 
  14   6   9       50.85       17.91     55.50 o 
  15   6   9        5.70      -64.40     64.53 o 
   1   7   9       21.89       62.88     35.48 o 
   2   7   9      515.66      474.75     47.81 o 
   3   7   9     1143.62     1181.76     54.58 o 
   4   7   9       22.47       44.90     32.03 o 
   5   7   9      109.45       86.94     41.57 o 
   6   7   9        4.60       -5.16     39.12 o 
   7   7   9      107.18       65.59     43.86 o 
   8   7   9      102.03       96.21     46.26 o 
   9   7   9       89.25      101.44     48.03 o 
  10   7   9        1.67        2.84     47.67 o 
  11   7   9       48.79      -26.83     62.23 o 
  12   7   9        0.46       36.29     53.77 o 
  13   7   9      160.11      166.14     63.85 o 
  14   7   9       11.79      -62.66     78.12 o 
   0   8   9       86.44      173.95     59.25 o 
   1   8   9        3.31       33.91     40.61 o 
   2   8   9        3.14      -54.73     36.49 o 
   3   8   9        4.16       -6.58     34.13 o 
   4   8   9       12.78      -29.11     38.14 o 
   5   8   9      138.31      112.40     45.84 o 
   6   8   9      118.01       40.01     63.17 o 
   7   8   9       50.98       35.08     46.36 o 
   8   8   9      157.28      116.49     50.67 o 
   9   8   9        0.31      -58.91     49.63 o 
  10   8   9        2.30      -49.14     51.83 o 
  11   8   9       52.01      133.87     58.71 o 
  12   8   9       14.64      -43.39     56.66 o 
   1   9   9       11.14      -36.90     43.92 o 
   2   9   9       10.23       -7.61     38.36 o 
   3   9   9        5.87       27.66     45.62 o 
   4   9   9      142.87       68.66     48.38 o 
   5   9   9      105.17      152.65     53.05 o 
   6   9   9      106.35      168.55     56.63 o 
   7   9   9       27.19      -33.28     53.51 o 
   8   9   9       12.10       30.51     53.57 o 
   9   9   9       20.43       97.43     57.35 o 
  10   9   9        1.67      -78.01     57.67 o 
   0  10   9        7.49       51.84     84.82 o 
   1  10   9        0.36       94.99     62.16 o 
   2  10   9        7.80      -76.90     51.27 o 
   3  10   9        2.11       -7.76     48.32 o 
   4  10   9       15.97       -4.11     52.93 o 
   5  10   9       27.48       25.07     55.57 o 
   6  10   9        2.34       31.17     55.75 o 
   7  10   9       27.85      -16.10     63.17 o 
   0   0  10    33551.55    31878.78    594.02 o 
   1   0  10    17345.32    15853.92    197.95 o 
   2   0  10    17833.72    17375.90    213.26 o 
   3   0  10     4464.27     4201.49     76.30 o 
   4   0  10    10270.27     9966.59    134.78 o 
   5   0  10     1102.84      996.33     34.31 o 
   6   0  10     4116.58     4170.55    107.31 o 
   7   0  10     2524.61     2295.58     49.29 o 
   8   0  10     2231.21     2158.03     49.86 o 
   9   0  10      472.18      434.66     29.68 o 
  10   0  10      863.41      888.21     57.71 o 
  11   0  10     2510.89     2452.78     91.74 o 
  12   0  10       35.29      -47.45     41.80 o 
  13   0  10      323.84      270.37     54.50 o 
  14   0  10       12.12      -34.16     46.70 o 
  15   0  10      176.28      173.25    117.15 o 
  16   0  10       44.87      -82.45     66.57 o 
  17   0  10        4.88       -4.68    149.02 o 
  18   0  10        0.26       26.65     83.54 o 
   1   1  10     1143.04     1184.08     29.39 o 
   2   1  10      373.48      433.45     24.21 o 
   3   1  10       43.98       69.74     12.02 o 
   4   1  10     2574.22     2567.88     39.49 o 
   5   1  10      493.45      492.89     17.63 o 
   6   1  10      312.43      331.35     16.91 o 
   7   1  10      154.33      140.61     14.61 o 
   8   1  10        5.99        4.35     14.51 o 
   9   1  10      454.79      499.01     25.20 o 
  10   1  10      279.21      283.91     24.06 o 
  11   1  10       46.62       -1.70     24.96 o 
  12   1  10        1.10       -2.06     28.06 o 
  13   1  10       35.05       94.41     33.59 o 
  14   1  10       30.37       38.48     39.80 o 
  15   1  10        0.95      -59.32     41.65 o 
  16   1  10        6.39       -1.22     46.63 o 
  17   1  10        1.29       76.32     57.81 o 
  18   1  10       64.80       69.59    100.46 o 
   0   2  10     3970.59     3720.31     74.00 o 
   1   2  10     5553.11     5121.72     63.17 o 
   2   2  10    16535.34    16029.54    160.93 o 
   3   2  10     3368.83     3191.18     44.71 o 
   4   2  10    11983.48    11856.58    148.09 o 
   5   2  10     7251.84     7096.43     74.90 o 
   6   2  10     4449.16     4364.39     66.64 o 
   7   2  10     2136.56     2133.85     41.14 o 
   8   2  10     3903.19     3839.21     66.91 o 
   9   2  10     1245.37     1235.05     40.45 o 
  10   2  10     1351.22     1413.11     45.61 o 
  11   2  10     1242.00     1261.78     51.51 o 
  12   2  10      162.94      186.15     31.97 o 
  13   2  10      186.67      177.16     36.25 o 
  14   2  10      106.02       90.01     37.07 o 
  15   2  10       34.55       17.13     37.80 o 
  16   2  10        7.41      -25.45     40.72 o 
  17   2  10       13.53        2.29     47.86 o 
  18   2  10        7.05       66.82     67.48 o 
   1   3  10     2981.66     3104.58     60.53 o 
   2   3  10     3545.89     3445.22     55.45 o 
   3   3  10     2359.83     2506.03     43.90 o 
   4   3  10       27.59        6.30     15.01 o 
   5   3  10      104.09      100.52     17.78 o 
   6   3  10        2.37        7.65     17.87 o 
   7   3  10       37.92       51.96     22.06 o 
   8   3  10       10.47      -23.67     22.98 o 
   9   3  10      138.99      132.95     31.98 o 
  10   3  10       31.86       49.76     28.16 o 
  11   3  10       97.85      124.55     32.69 o 
  12   3  10       89.80      -28.98     29.28 o 
  13   3  10      422.38      362.52     40.84 o 
  14   3  10       15.52       79.30     38.58 o 
  15   3  10        0.22       31.68     41.67 o 
  16   3  10       24.31       24.37     63.64 o 
  17   3  10       24.02      -23.21     51.15 o 
   0   4  10     3746.67     3362.32    101.96 o 
   1   4  10     1790.47     1855.04     50.27 o 
   2   4  10     1738.61     1562.53     47.56 o 
   3   4  10     3180.40     3264.40     70.45 o 
   4   4  10     5703.68     5213.97     86.89 o 
   5   4  10     3948.77     4051.16     75.28 o 
   6   4  10      868.87      904.92     47.29 o 
   7   4  10      954.95     1160.99     47.97 o 
   8   4  10      582.04      646.94     52.35 o 
   9   4  10      185.93      262.57     41.45 o 
  10   4  10     1100.08     1083.00     54.41 o 
  11   4  10      423.03      413.62     48.39 o 
  12   4  10      349.92      370.83     45.54 o 
  13   4  10      339.47      393.64     43.07 o 
  14   4  10      199.87      260.42     44.56 o 
  15   4  10        0.62       19.69     45.37 o 
  16   4  10        1.96      -48.99     53.19 o 
  17   4  10        2.41      -55.10     70.10 o 
   1   5  10       96.37       57.67     27.92 o 
   2   5  10      305.14      356.65     36.46 o 
   3   5  10       91.44      145.39     26.73 o 
   4   5  10     1503.51     1406.80     51.78 o 
   5   5  10       34.05       75.86     34.96 o 
   6   5  10       32.35       58.84     28.32 o 
   7   5  10      155.12      163.41     39.17 o 
   8   5  10      476.74      549.99     50.40 o 
   9   5  10        1.50       -7.46     38.57 o 
  10   5  10       41.97       52.99     42.82 o 
  11   5  10       73.36       85.95     44.85 o 
  12   5  10       17.31       -8.69     44.11 o 
  13   5  10       43.28       34.23     49.92 o 
  14   5  10       21.43       38.60     52.38 o 
  15   5  10      100.33      161.68     70.07 o 
  16   5  10        2.93      -44.05    104.03 o 
   0   6  10     3348.98     2899.59    127.46 o 
   1   6  10      960.96     1087.05     55.93 o 
   2   6  10     2206.25     1970.41     70.63 o 
   3   6  10     1070.61     1260.56     67.29 o 
   4   6  10     3066.06     2713.02     72.64 o 
   5   6  10      741.31      780.97     45.89 o 
   6   6  10      511.08      501.55     49.43 o 
   7   6  10      632.46      749.08     57.31 o 
   8   6  10      481.82      501.22     66.91 o 
   9   6  10       52.46       64.93     44.60 o 
  10   6  10      334.62      360.19     55.88 o 
  11   6  10      167.00      127.98     50.51 o 
  12   6  10       87.47      140.78     61.01 o 
  13   6  10       38.34        0.22     50.74 o 
  14   6  10       39.17       70.09     58.72 o 
  15   6  10        0.29      -52.85     78.33 o 
   1   7  10        1.63      -13.20     35.47 o 
   2   7  10        8.15       10.90     37.57 o 
   3   7  10      176.35       70.22     33.47 o 
   4   7  10        1.29       15.37     31.69 o 
   5   7  10      101.41       85.74     72.91 o 
   6   7  10        0.44      -15.42     39.24 o 
   7   7  10        4.47      -16.27     45.82 o 
   8   7  10        0.36      -46.65     43.17 o 
   9   7  10      168.50      172.11     51.55 o 
  10   7  10        1.26      -35.41     46.76 o 
  11   7  10        1.43       18.02     50.30 o 
  12   7  10        7.49       -8.72     50.44 o 
  13   7  10       14.74       15.79     57.99 o 
   0   8  10       79.50       62.79     59.91 o 
   1   8  10       95.35      170.17     44.50 o 
   2   8  10      161.77      114.28     43.92 o 
   3   8  10      147.60      211.01     74.12 o 
   4   8  10      533.21      534.80     57.61 o 
   5   8  10      192.32      259.81     49.89 o 
   6   8  10      168.26      165.63     65.07 o 
   7   8  10      292.02      388.96     69.94 o 
   8   8  10      217.55      204.58     53.62 o 
   9   8  10      107.00      132.70     53.20 o 
  10   8  10      196.22      354.33     62.86 o 
  11   8  10       11.79      129.31     60.39 o 
  12   8  10        1.60      110.65     95.60 o 
   1   9  10        2.40      -64.73     43.15 o 
   2   9  10       22.43      -20.12     40.27 o 
   3   9  10        0.33       11.92     47.78 o 
   4   9  10      134.64       64.90     50.76 o 
   5   9  10        4.30      -39.24     50.07 o 
   6   9  10       40.94        7.49     50.23 o 
   7   9  10        0.08      -56.81     52.04 o 
   8   9  10       75.01       74.44     54.42 o 
   9   9  10        0.65        2.08     58.81 o 
  10   9  10       38.73      -37.44     80.16 o 
   0  10  10      155.80      136.43     95.60 o 
   1  10  10       64.20      103.34     54.56 o 
   2  10  10       17.88        8.53     50.58 o 
   3  10  10      114.45      188.64     59.39 o 
   4  10  10       13.80      -14.41     53.20 o 
   5  10  10        1.97      -24.33     56.07 o 
   6  10  10       74.03       58.85     56.75 o 
   1   1  11       28.19        2.95     11.73 o 
   2   1  11     4714.75     4564.89     51.94 o 
   3   1  11      320.54      388.16     16.43 o 
   4   1  11     1366.91     1229.17     26.40 o 
   5   1  11       95.17      100.07     15.26 o 
   6   1  11     2729.78     2663.33     38.99 o 
   7   1  11      687.73      743.82     23.61 o 
   8   1  11     1388.98     1268.42     28.89 o 
   9   1  11     2204.59     2285.07     39.07 o 
  10   1  11      824.67      748.14     30.56 o 
  11   1  11     1622.07     1622.63     46.96 o 
  12   1  11      726.53      702.73     43.30 o 
  13   1  11      398.19      502.70     47.69 o 
  14   1  11      633.92      688.92     48.58 o 
  15   1  11      442.51      456.73     46.96 o 
  16   1  11      676.93      765.71     56.25 o 
  17   1  11      183.26      150.34     64.89 o 
   0   2  11      718.58      754.25     37.53 o 
   1   2  11      504.29      539.74     22.13 o 
   2   2  11     1406.80     1367.79     28.46 o 
   3   2  11       93.72       95.52     14.08 o 
   4   2  11       31.26       24.77     13.90 o 
   5   2  11       71.37       65.26     15.55 o 
   6   2  11       60.72       67.70     14.91 o 
   7   2  11      573.05      561.54     23.12 o 
   8   2  11        7.43       40.51     20.00 o 
   9   2  11      548.38      545.02     31.90 o 
  10   2  11        4.34      -16.24     23.43 o 
  11   2  11       94.74       64.61     38.98 o 
  12   2  11       67.27       35.12     27.73 o 
  13   2  11       21.69       11.34     36.33 o 
  14   2  11       32.27      -32.93     39.16 o 
  15   2  11        5.45      -42.10     40.54 o 
  16   2  11       12.18       13.95     45.36 o 
  17   2  11        5.16       -4.61     48.44 o 
   1   3  11      712.28      741.38     37.79 o 
   2   3  11      940.63      928.08     36.42 o 
   3   3  11     2836.99     2682.39     53.55 o 
   4   3  11       11.39        8.57     17.85 o 
   5   3  11      399.12      407.01     23.99 o 
   6   3  11       21.83       15.77     17.83 o 
   7   3  11       63.78       65.92     23.61 o 
   8   3  11      433.86      491.96     33.13 o 
   9   3  11     1930.62     1773.22     61.77 o 
  10   3  11      672.54      683.81     46.46 o 
  11   3  11      538.56      544.47     57.26 o 
  12   3  11       92.71      116.81     34.24 o 
  13   3  11      278.36      296.22     41.04 o 
  14   3  11      464.31      529.00     53.18 o 
  15   3  11      302.56      279.20     50.40 o 
  16   3  11      385.69      383.49     57.74 o 
  17   3  11      194.04      224.26     70.89 o 
   0   4  11      443.65      511.18     44.49 o 
   1   4  11      173.48      195.64     25.95 o 
   2   4  11        2.29       -0.99     21.59 o 
   3   4  11      166.62      135.96     23.20 o 
   4   4  11      116.51       97.17     24.36 o 
   5   4  11      241.74      258.29     28.29 o 
   6   4  11       10.65        3.00     25.65 o 
   7   4  11      281.42      300.14     33.91 o 
   8   4  11       16.98       39.05     35.97 o 
   9   4  11      326.95      351.27     45.07 o 
  10   4  11       11.58       -4.67     36.75 o 
  11   4  11        4.62      -44.48     42.49 o 
  12   4  11      209.48      225.32     59.52 o 
  13   4  11      223.70      140.90     51.80 o 
  14   4  11      108.02      101.82     51.32 o 
  15   4  11       29.48       60.47     50.74 o 
  16   4  11       36.33       52.03     57.70 o 
   1   5  11       37.19       27.85     32.06 o 
   2   5  11        6.94       45.31     29.88 o 
   3   5  11       74.56      105.43     26.49 o 
   4   5  11      422.50      430.03     34.17 o 
   5   5  11      326.88      313.65     34.75 o 
   6   5  11     2079.30     2042.33     81.83 o 
   7   5  11      163.27      123.88     38.69 o 
   8   5  11      278.18      305.62     44.80 o 
   9   5  11      251.54      196.48     44.71 o 
  10   5  11      589.99      714.22     59.61 o 
  11   5  11      400.60      404.32     54.01 o 
  12   5  11      351.72      423.90     58.43 o 
  13   5  11      123.22      105.92     52.62 o 
  14   5  11      319.16      343.09     62.58 o 
  15   5  11       88.05      116.19     56.80 o 
   0   6  11      100.40      198.09     61.39 o 
   1   6  11       13.56        2.80     33.53 o 
   2   6  11        3.19      -34.79     31.60 o 
   3   6  11      714.68      653.29     50.71 o 
   4   6  11        0.94       -9.02     29.41 o 
   5   6  11      291.04      286.40     37.07 o 
   6   6  11      151.74      151.92     40.86 o 
   7   6  11      401.20      314.84     47.97 o 
   8   6  11      138.02      110.72     44.63 o 
   9   6  11       13.06        5.68     42.91 o 
  10   6  11        2.23       67.04     45.83 o 
  11   6  11       34.75        0.69     49.38 o 
  12   6  11       18.61       75.67     53.98 o 
  13   6  11        7.47        5.95     52.31 o 
  14   6  11        2.58      -45.93     54.05 o 
   1   7  11        7.29       41.65     38.22 o 
   2   7  11        5.32       32.62     39.31 o 
   3   7  11      347.63      367.15     42.32 o 
   4   7  11       37.52       15.53     37.82 o 
   5   7  11      153.13       46.87     49.24 o 
   6   7  11        1.66       33.49     43.06 o 
   7   7  11      146.52      121.29     47.33 o 
   8   7  11      340.63      307.27     55.54 o 
   9   7  11      224.57      252.74     54.19 o 
  10   7  11      444.81      431.72     61.04 o 
  11   7  11        9.54      -18.02     52.17 o 
  12   7  11       15.17       46.72     57.39 o 
  13   7  11       57.73        8.58     75.88 o 
   0   8  11      151.34      150.49     67.12 o 
   1   8  11        6.58       -8.24     41.22 o 
   2   8  11        6.11      -23.35     37.03 o 
   3   8  11      346.95      245.85     43.10 o 
   4   8  11       11.77       19.36     43.47 o 
   5   8  11        0.74       -7.97     45.13 o 
   6   8  11       12.99       90.61     48.88 o 
   7   8  11        6.23       -1.47     47.61 o 
   8   8  11       54.50       36.58     50.80 o 
   9   8  11       12.17      -13.75     50.57 o 
  10   8  11       48.70       45.34     60.20 o 
  11   8  11       52.71        0.69     56.57 o 
   1   9  11       29.48       -7.32     47.42 o 
   2   9  11        0.06      -32.54     40.94 o 
   3   9  11        0.05       20.44     48.31 o 
   4   9  11       57.23      122.44     58.71 o 
   5   9  11      106.49       77.38     55.43 o 
   6   9  11       53.73       24.38     52.92 o 
   7   9  11       27.56       23.34     54.91 o 
   8   9  11        1.93      -57.97     54.00 o 
   9   9  11        3.23      -43.86    178.07 o 
   0  10  11       20.06      -69.07     79.52 o 
   1  10  11        4.96      -30.18     46.02 o 
   2  10  11        0.45       -9.79     55.78 o 
   3  10  11       49.92      125.90     57.70 o 
   4  10  11        0.40      -20.08     56.77 o 
   5  10  11        9.33      -43.27     57.82 o 
   0   0  12       34.20       40.03     44.99 o 
   1   0  12     4228.90     4027.79     68.90 o 
   2   0  12     3042.35     3350.68     61.49 o 
   3   0  12     4132.88     3939.65     69.53 o 
   4   0  12      914.39      818.01     32.71 o 
   5   0  12     2191.07     2122.10     52.79 o 
   6   0  12       37.74       45.91     27.27 o 
   7   0  12     7766.40     7855.07    122.75 o 
   8   0  12      911.90      917.08     39.68 o 
   9   0  12      665.88      718.67     36.16 o 
  10   0  12        2.02      -14.35     23.83 o 
  11   0  12      798.89      862.41     47.91 o 
  12   0  12      353.37      361.87     69.80 o 
  13   0  12      367.20      371.97     49.09 o 
  14   0  12       40.12       20.44     42.49 o 
  15   0  12        9.05      -73.06     75.34 o 
  16   0  12       14.17      -19.59     80.87 o 
  17   0  12        1.74        0.39     59.79 o 
   1   1  12      399.62      409.54     24.71 o 
   2   1  12      104.11      120.72     13.61 o 
   3   1  12      501.05      509.71     22.45 o 
   4   1  12      595.25      632.14     24.61 o 
   5   1  12        6.57        3.95     13.35 o 
   6   1  12      139.12      126.52     17.56 o 
   7   1  12      113.01      138.74     16.84 o 
   8   1  12       22.94       22.05     15.96 o 
   9   1  12      136.51      112.78     18.12 o 
  10   1  12       28.52       42.44     19.01 o 
  11   1  12      130.76      123.32     24.17 o 
  12   1  12      118.23      141.26     28.66 o 
  13   1  12       67.51       24.65     33.11 o 
  14   1  12        0.12      -24.84     35.06 o 
  15   1  12       56.84       73.76     40.15 o 
  16   1  12       22.45       41.89     46.38 o 
  17   1  12       20.85       16.26     57.21 o 
   0   2  12      521.43      556.44     29.50 o 
   1   2  12    10527.91    10047.94    121.33 o 
   2   2  12     1038.27     1098.06     30.56 o 
   3   2  12     2686.80     2485.80     45.41 o 
   4   2  12       23.51       25.22     15.94 o 
   5   2  12     1065.08     1030.61     34.61 o 
   6   2  12      252.86      274.87     22.32 o 
   7   2  12     3987.60     3793.91     66.47 o 
   8   2  12       20.37       37.50     23.08 o 
   9   2  12     1204.50     1304.49     45.46 o 
  10   2  12        7.81       12.98     27.85 o 
  11   2  12      422.28      510.40     39.39 o 
  12   2  12      136.84      109.49     32.95 o 
  13   2  12      110.29      149.05     42.83 o 
  14   2  12      172.33      126.63     41.69 o 
  15   2  12      152.01      114.15     44.25 o 
  16   2  12        1.31       -9.62     44.90 o 
  17   2  12        2.93      -28.73     53.54 o 
   1   3  12       12.40       21.62     19.97 o 
   2   3  12       96.49       87.48     21.94 o 
   3   3  12        0.87       -6.87     18.81 o 
   4   3  12      129.54       80.99     22.27 o 
   5   3  12      811.38      839.46     35.14 o 
   6   3  12       25.66       53.36     22.80 o 
   7   3  12       80.20       70.00     25.59 o 
   8   3  12       65.63       81.56     28.88 o 
   9   3  12       69.73       52.25     35.58 o 
  10   3  12     1579.04     1648.81     63.96 o 
  11   3  12      137.68      164.84     39.02 o 
  12   3  12       14.28      -14.33     37.52 o 
  13   3  12        0.11      -26.79     34.12 o 
  14   3  12      106.63       82.19     44.45 o 
  15   3  12       40.36      -10.39     48.04 o 
  16   3  12        1.75       37.58     52.95 o 
   0   4  12      204.61      147.99     38.59 o 
   1   4  12     2439.04     2391.81     59.62 o 
   2   4  12      819.63      765.73     39.25 o 
   3   4  12     1105.70     1172.86     41.63 o 
   4   4  12      810.73      773.21     36.06 o 
   5   4  12      883.52      969.75     42.08 o 
   6   4  12       88.66       77.43     29.28 o 
   7   4  12     2305.96     2275.84     66.20 o 
   8   4  12      194.09      166.91     39.33 o 
   9   4  12      490.49      615.19     54.03 o 
  10   4  12       54.59      117.49     44.09 o 
  11   4  12      115.41      162.60     46.25 o 
  12   4  12       11.94        9.55     43.78 o 
  13   4  12       67.87       66.77     53.43 o 
  14   4  12        1.60        0.73     57.76 o 
  15   4  12        1.91       30.63     93.15 o 
  16   4  12       84.66      161.20    103.09 o 
   1   5  12      798.47      770.61     44.29 o 
   2   5  12      368.62      300.80     35.86 o 
   3   5  12      239.62      275.98     40.30 o 
   4   5  12        3.12       -9.11     25.15 o 
   5   5  12       41.85       -6.87     27.94 o 
   6   5  12      203.45      208.40     34.07 o 
   7   5  12       20.38       -4.30     34.31 o 
   8   5  12       49.50       74.36     39.94 o 
   9   5  12        6.40       65.61     41.66 o 
  10   5  12       27.05       49.26     45.06 o 
  11   5  12       13.14       -7.50     44.15 o 
  12   5  12       24.01       80.95     48.72 o 
  13   5  12      100.91       -8.32     49.44 o 
  14   5  12       23.64      -61.03     50.53 o 
  15   5  12        2.72       35.60     80.72 o 
   0   6  12        4.71      -37.44     73.57 o 
   1   6  12      571.19      682.90     52.60 o 
   2   6  12        0.95      -18.04     33.52 o 
   3   6  12      391.68      514.03     47.84 o 
   4   6  12        7.68      -19.34     29.76 o 
   5   6  12     1402.53     1504.97     67.46 o 
   6   6  12        4.68      -26.72     36.06 o 
   7   6  12      287.20      334.79     51.78 o 
   8   6  12        6.03      -27.78     40.36 o 
   9   6  12      102.42       98.50     46.82 o 
  10   6  12        8.12       -1.37     43.78 o 
  11   6  12        2.56       74.58     49.43 o 
  12   6  12       48.57      -24.88     77.53 o 
  13   6  12       98.09      182.58     60.43 o 
  14   6  12       10.40       99.41     81.00 o 
   1   7  12       61.89       45.90     64.25 o 
   2   7  12        2.68       25.42     39.79 o 
   3   7  12      100.18      152.55     39.24 o 
   4   7  12      329.62      329.15     47.07 o 
   5   7  12      147.47      103.81     44.14 o 
   6   7  12       34.47       54.43     43.98 o 
   7   7  12       22.55       44.35     45.96 o 
   8   7  12       39.56       70.86     58.98 o 
   9   7  12        6.30       -2.74     67.39 o 
  10   7  12       16.78       27.03     50.98 o 
  11   7  12        1.30       30.97     53.73 o 
  12   7  12       40.95       -0.07     56.22 o 
  13   7  12       12.76       63.57     81.70 o 
   0   8  12        6.54       -9.14     81.07 o 
   1   8  12      218.92      228.34     48.48 o 
   2   8  12       17.16      -51.86     37.35 o 
   3   8  12      202.92      279.19     45.50 o 
   4   8  12       87.55       26.15     45.42 o 
   5   8  12       42.50       61.14     46.97 o 
   6   8  12       27.77       53.10     51.23 o 
   7   8  12       18.65       66.74     50.16 o 
   8   8  12       12.98      -36.05     48.06 o 
   9   8  12       18.34       -7.60     53.54 o 
  10   8  12        0.52      -11.73     56.21 o 
  11   8  12        1.71      -47.19     74.29 o 
   1   9  12        0.49      -70.15     46.77 o 
   2   9  12        1.69       60.37     43.83 o 
   3   9  12       65.08       28.32     51.04 o 
   4   9  12      110.55       60.29     52.16 o 
   5   9  12      111.72      165.73     56.75 o 
   6   9  12        5.39       10.47     54.11 o 
   7   9  12        1.40      -18.10     54.63 o 
   8   9  12       56.33       48.88     65.89 o 
   0  10  12       55.00        5.81     81.78 o 
   1  10  12       19.89      -11.55     47.99 o 
   2  10  12      113.80       63.60     62.23 o 
   3  10  12        4.83      -80.48     53.66 o 
   4  10  12       17.75       30.45     81.29 o 
   1   1  13       92.79       78.82     15.47 o 
   2   1  13      182.56      174.77     15.80 o 
   3   1  13      772.81      764.32     25.05 o 
   4   1  13     1020.60     1056.88     30.30 o 
   5   1  13        2.98       13.04     15.83 o 
   6   1  13      377.33      436.67     23.34 o 
   7   1  13       86.23       47.59     18.28 o 
   8   1  13      428.73      425.55     26.26 o 
   9   1  13      185.25      180.11     21.97 o 
  10   1  13      722.80      730.72     33.28 o 
  11   1  13      420.39      414.97     29.21 o 
  12   1  13      406.43      431.71     39.85 o 
  13   1  13       60.83       42.24     37.69 o 
  14   1  13      706.83      762.97     62.60 o 
  15   1  13        5.09      -36.82     43.16 o 
  16   1  13      239.82      241.95     52.42 o 
  17   1  13       36.93       66.53     62.78 o 
   0   2  13     1957.73     2023.16     70.27 o 
   1   2  13       37.12       43.37     20.42 o 
   2   2  13      268.40      266.66     23.16 o 
   3   2  13       93.66      110.64     20.64 o 
   4   2  13       91.59       79.52     18.89 o 
   5   2  13      338.46      305.87     23.49 o 
   6   2  13        0.44      -26.53     17.69 o 
   7   2  13       75.20       56.35     21.27 o 
   8   2  13        4.82        7.25     24.08 o 
   9   2  13        8.73        1.19     24.20 o 
  10   2  13        2.45       -8.55     28.68 o 
  11   2  13       91.86      145.74     37.63 o 
  12   2  13       38.90       73.06     37.88 o 
  13   2  13       45.25       35.13     37.66 o 
  14   2  13        1.90        3.79     41.11 o 
  15   2  13        0.31      -12.06     45.47 o 
  16   2  13        2.86      -13.28     46.71 o 
   1   3  13       13.89      -12.66     20.67 o 
   2   3  13       16.00       13.42     19.87 o 
   3   3  13        3.36       10.94     20.35 o 
   4   3  13      497.84      489.05     31.43 o 
   5   3  13      321.91      297.04     27.49 o 
   6   3  13      986.37      992.36     39.93 o 
   7   3  13       23.51       34.03     26.91 o 
   8   3  13     1886.79     1863.80     82.54 o 
   9   3  13       36.65       19.19     30.22 o 
  10   3  13      984.05     1031.12     62.21 o 
  11   3  13      386.02      459.09     53.03 o 
  12   3  13      761.12      780.31     63.15 o 
  13   3  13       60.19      118.87     48.74 o 
  14   3  13      472.64      512.49     89.43 o 
  15   3  13       17.20      -78.01     58.27 o 
  16   3  13       88.59       78.75     59.96 o 
   0   4  13      355.87      376.08     49.10 o 
   1   4  13      140.13      155.08     27.52 o 
   2   4  13        4.79       20.40     24.51 o 
   3   4  13     1171.97     1090.95     42.20 o 
   4   4  13      316.68      308.95     29.66 o 
   5   4  13      104.35       71.87     25.78 o 
   6   4  13       21.56       18.38     28.87 o 
   7   4  13       53.09       15.97     29.94 o 
   8   4  13      531.02      509.79     76.43 o 
   9   4  13       62.67       31.04     39.60 o 
  10   4  13        2.05       -9.09     40.28 o 
  11   4  13        5.13       11.29     43.30 o 
  12   4  13       67.93       92.95     49.78 o 
  13   4  13       13.56       13.59     49.06 o 
  14   4  13        3.69      -54.90     49.59 o 
  15   4  13        3.64      111.29     66.30 o 
   1   5  13      167.03      168.58     31.31 o 
   2   5  13      186.17      187.57     33.56 o 
   3   5  13     1754.93     1749.53     56.50 o 
   4   5  13      584.28      597.74     40.41 o 
   5   5  13      296.09      225.82     42.09 o 
   6   5  13      258.03      220.35     36.89 o 
   7   5  13       33.51       53.67     40.24 o 
   8   5  13      176.07      132.09     48.83 o 
   9   5  13        2.12       11.00     50.86 o 
  10   5  13        7.20       52.56     45.50 o 
  11   5  13        1.17      -23.86     44.26 o 
  12   5  13      129.58      171.06     55.19 o 
  13   5  13       50.88       26.45     65.67 o 
  14   5  13      351.99      358.71     62.28 o 
   0   6  13      541.81      497.42     68.97 o 
   1   6  13      512.83      434.09     47.44 o 
   2   6  13        0.75       63.57     40.29 o 
   3   6  13      152.34      205.04     37.46 o 
   4   6  13       59.96       78.80     33.87 o 
   5   6  13       33.02       33.13     35.52 o 
   6   6  13        3.66      -57.55     38.37 o 
   7   6  13      193.27      197.42     47.04 o 
   8   6  13        4.77       38.91     44.13 o 
   9   6  13       47.91       63.80     46.33 o 
  10   6  13       26.82       -2.42     47.49 o 
  11   6  13        2.38       -4.77     48.05 o 
  12   6  13        2.04      -23.57     50.32 o 
  13   6  13        1.76      -52.14     53.81 o 
   1   7  13       24.07       -8.19     40.27 o 
   2   7  13        3.86      -51.19     34.13 o 
   3   7  13       85.58       43.77     37.18 o 
   4   7  13        6.80      -31.27     33.97 o 
   5   7  13      420.02      520.28     57.60 o 
   6   7  13        9.68      -43.41     43.65 o 
   7   7  13       38.29       46.93     46.51 o 
   8   7  13      243.17      184.91     52.35 o 
   9   7  13       45.32       49.67     48.43 o 
  10   7  13       41.91       25.20     51.46 o 
  11   7  13        3.22       -1.79     63.17 o 
  12   7  13       75.14       70.29     81.21 o 
   0   8  13       47.65       -2.27     62.92 o 
   1   8  13        8.70      -61.44     40.96 o 
   2   8  13      130.03      105.83     42.52 o 
   3   8  13      280.29      349.91     55.99 o 
   4   8  13        0.09        9.37     47.14 o 
   5   8  13        5.44      -57.32     46.90 o 
   6   8  13        1.22       28.92     49.77 o 
   7   8  13        1.26      -27.88     51.27 o 
   8   8  13       49.87      -49.80     50.11 o 
   9   8  13       34.68       17.99     56.85 o 
  10   8  13       47.22       20.64    183.23 o 
   1   9  13        6.37      -35.36     48.87 o 
   2   9  13        6.19       17.22     45.29 o 
   3   9  13       63.73       94.98     53.34 o 
   4   9  13       22.85      -58.92     51.16 o 
   5   9  13       14.17       -9.88     53.41 o 
   6   9  13       13.38       -6.35     53.51 o 
   7   9  13       18.08      -44.86    145.74 o 
   0  10  13        7.48      -17.81    104.03 o 
   1  10  13       17.74       44.50     63.39 o 
   2  10  13        2.15      -75.38     75.90 o 
   0   0  14      325.81      343.48     43.87 o 
   1   0  14     3458.29     3448.15     77.92 o 
   2   0  14     3781.90     3415.30     77.40 o 
   3   0  14     5992.79     5957.49    111.35 o 
   4   0  14     4782.89     4482.10     94.22 o 
   5   0  14     1470.58     1533.13     55.19 o 
   6   0  14      238.57      226.76     32.64 o 
   7   0  14     1623.90     1898.65    105.25 o 
   8   0  14      569.32      611.71     45.47 o 
   9   0  14     1071.82     1132.77     58.58 o 
  10   0  14      890.73      920.27     56.12 o 
  11   0  14       11.92       -3.77     35.16 o 
  12   0  14      398.20      398.80     74.27 o 
  13   0  14        2.44      -18.79     45.53 o 
  14   0  14       60.26       19.81     51.18 o 
  15   0  14        0.59     -102.40     75.64 o 
  16   0  14       80.63        7.50    129.34 o 
   1   1  14      355.60      391.90     23.57 o 
   2   1  14     1643.50     1617.69     38.48 o 
   3   1  14        3.48        3.97     14.98 o 
   4   1  14        6.72      -19.64     16.80 o 
   5   1  14        6.15      -22.84     17.44 o 
   6   1  14      110.63      101.17     20.40 o 
   7   1  14       43.25       52.62     21.17 o 
   8   1  14        0.60       -7.15     21.22 o 
   9   1  14       22.59      -27.19     23.07 o 
  10   1  14       73.99       99.29     30.13 o 
  11   1  14       10.13      -41.75     27.84 o 
  12   1  14       69.34       49.39     42.74 o 
  13   1  14        0.71      -24.68     37.80 o 
  14   1  14        5.00       23.94     39.67 o 
  15   1  14        0.04      -60.92     43.39 o 
  16   1  14       14.40      -60.73     43.73 o 
   0   2  14     1945.23     1727.98     69.59 o 
   1   2  14     3489.86     3465.46     69.43 o 
   2   2  14     1123.88     1108.79     38.20 o 
   3   2  14      861.63      956.97     36.20 o 
   4   2  14     2967.94     2873.00     82.68 o 
   5   2  14     1898.31     1889.98     48.26 o 
   6   2  14     1479.67     1523.21     45.90 o 
   7   2  14      115.35      143.75     25.88 o 
   8   2  14      436.07      487.01     37.55 o 
   9   2  14     1250.56     1386.19     53.10 o 
  10   2  14      494.46      515.12     40.78 o 
  11   2  14       20.51       18.42     34.85 o 
  12   2  14       50.45       27.06     40.05 o 
  13   2  14      178.55      189.36     59.26 o 
  14   2  14        1.74      -17.12     56.29 o 
  15   2  14       10.10       -2.08     63.85 o 
  16   2  14       50.24        6.30     54.78 o 
   1   3  14      113.94      100.30     26.17 o 
   2   3  14        5.55       -3.48     20.32 o 
   3   3  14      811.75      826.93     36.59 o 
   4   3  14      722.23      716.49     35.56 o 
   5   3  14       21.25       49.09     23.23 o 
   6   3  14      168.15      220.57     28.50 o 
   7   3  14        7.79      -18.07     25.69 o 
   8   3  14       72.49       17.88     28.93 o 
   9   3  14      107.31       76.18     33.18 o 
  10   3  14      297.01      322.03     46.79 o 
  11   3  14        4.53      -39.50     41.48 o 
  12   3  14        0.53       42.40     44.41 o 
  13   3  14        1.41      -55.74     45.37 o 
  14   3  14       33.85       61.79     59.19 o 
  15   3  14       10.47       66.65     64.03 o 
   0   4  14      574.48      575.49     54.44 o 
   1   4  14      725.23      679.57     41.00 o 
   2   4  14     3150.45     3126.13     83.99 o 
   3   4  14     3562.88     3557.71     75.58 o 
   4   4  14     2252.70     2346.37     58.73 o 
   5   4  14      972.77     1002.52     42.67 o 
   6   4  14      297.92      381.73     39.38 o 
   7   4  14      398.96      439.75     41.02 o 
   8   4  14       99.27      120.33     34.19 o 
   9   4  14       54.16      106.84     43.02 o 
  10   4  14      374.68      402.55     52.48 o 
  11   4  14      239.68      265.29     53.69 o 
  12   4  14      168.97      199.97     53.76 o 
  13   4  14       86.23      114.29     55.01 o 
  14   4  14        3.87       52.13     53.75 o 
  15   4  14        1.43      250.24    103.09 o 
   1   5  14       12.92      -33.36     27.79 o 
   2   5  14      450.44      440.87     38.65 o 
   3   5  14      306.40      417.05     37.30 o 
   4   5  14      145.07      149.50     32.52 o 
   5   5  14       74.84      101.98     35.91 o 
   6   5  14      245.19      285.61     38.71 o 
   7   5  14       53.38       12.22     35.20 o 
   8   5  14       80.35       75.10     62.09 o 
   9   5  14        9.46        7.55     42.77 o 
  10   5  14       92.59       34.56     47.46 o 
  11   5  14        3.24       21.82     48.23 o 
  12   5  14      119.45      122.60     53.62 o 
  13   5  14        3.18      -50.86     52.95 o 
  14   5  14       69.83      -20.72    115.28 o 
   0   6  14      177.76      231.13     64.91 o 
   1   6  14      199.48      192.90     43.16 o 
   2   6  14      305.80      459.71     49.57 o 
   3   6  14      415.94      374.07     42.21 o 
   4   6  14      344.31      390.90     43.94 o 
   5   6  14      298.75      301.84     42.89 o 
   6   6  14       62.72       71.07     43.47 o 
   7   6  14      127.42      146.63     47.82 o 
   8   6  14       39.72        2.73     45.59 o 
   9   6  14       64.36      -15.64     45.86 o 
  10   6  14      363.80      327.85     57.28 o 
  11   6  14       72.34       20.22     51.58 o 
  12   6  14      111.50      124.37     59.88 o 
  13   6  14        0.50      -11.14     73.16 o 
   1   7  14       16.67       -8.06     40.18 o 
   2   7  14      155.17      160.99     41.36 o 
   3   7  14        2.13      -27.90     38.97 o 
   4   7  14       38.66      -12.36     36.88 o 
   5   7  14       23.07       22.68     46.29 o 
   6   7  14       21.07      -41.24     44.24 o 
   7   7  14       14.26        2.45     47.24 o 
   8   7  14        0.53       65.31     52.02 o 
   9   7  14       55.63      151.23     56.40 o 
  10   7  14        4.92        5.28     83.74 o 
  11   7  14        0.25      -45.15     72.18 o 
   0   8  14       91.05      169.56     71.65 o 
   1   8  14      180.65      106.51     49.67 o 
   2   8  14       60.05      174.82     44.93 o 
   3   8  14        4.59       19.10     41.70 o 
   4   8  14      115.11      186.20     54.22 o 
   5   8  14       38.84       29.34     52.35 o 
   6   8  14      122.62      218.66     59.58 o 
   7   8  14       18.51       68.65     57.94 o 
   8   8  14      105.05       33.56     57.47 o 
   9   8  14      173.37      133.89     81.45 o 
   1   9  14        2.70      -68.69     50.06 o 
   2   9  14        1.17        0.95     45.54 o 
   3   9  14       22.24       95.12     53.92 o 
   4   9  14      145.44       93.23     59.49 o 
   5   9  14       34.84       -0.06     54.64 o 
   6   9  14        2.72       73.63     80.06 o 
   1   1  15      242.93      267.79     28.78 o 
   2   1  15       26.38       25.76     19.19 o 
   3   1  15       55.44       29.02     20.05 o 
   4   1  15      297.33      320.59     24.41 o 
   5   1  15      250.63      251.35     24.18 o 
   6   1  15       37.20       19.04     21.33 o 
   7   1  15      244.40      168.83     25.36 o 
   8   1  15      952.99     1092.41     40.49 o 
   9   1  15      879.95      820.18     38.30 o 
  10   1  15     1708.15     1801.17     60.96 o 
  11   1  15      989.19     1055.54     50.06 o 
  12   1  15      488.83      545.22     68.81 o 
  13   1  15      175.77      268.19     62.23 o 
  14   1  15      157.81      181.50     66.99 o 
  15   1  15      185.41       88.16     55.08 o 
  16   1  15       30.96      -20.49     55.47 o 
   0   2  15      173.21      185.22     37.38 o 
   1   2  15      159.26      154.97     26.91 o 
   2   2  15       66.54       45.97     23.23 o 
   3   2  15        0.37       10.97     20.72 o 
   4   2  15      215.07      245.06     29.76 o 
   5   2  15       26.07       17.29     23.19 o 
   6   2  15        0.54      -11.63     23.03 o 
   7   2  15       17.97       -7.04     24.19 o 
   8   2  15      141.12       98.06     31.82 o 
   9   2  15       46.04       44.55     29.72 o 
  10   2  15       80.66       82.89     33.53 o 
  11   2  15        0.07      -43.90     40.41 o 
  12   2  15       70.87       11.90     43.49 o 
  13   2  15        0.22       -3.49     49.43 o 
  14   2  15        1.04      -61.05     54.49 o 
  15   2  15        0.08      -19.80     62.32 o 
   1   3  15        6.46       11.64     25.14 o 
   2   3  15       37.32       54.10     23.99 o 
   3   3  15       74.78       55.64     24.14 o 
   4   3  15      533.63      539.49     34.48 o 
   5   3  15      711.39      694.45     37.18 o 
   6   3  15      162.94      156.62     40.16 o 
   7   3  15      425.95      472.81     38.76 o 
   8   3  15      143.86       90.52     31.56 o 
   9   3  15       59.39       14.68     37.61 o 
  10   3  15      355.30      342.12     56.15 o 
  11   3  15      369.79      316.69     52.77 o 
  12   3  15      156.01      200.85     52.53 o 
  13   3  15      176.35      158.04     53.20 o 
  14   3  15       56.72       10.15     59.06 o 
  15   3  15      273.86      243.83     74.12 o 
   0   4  15      131.08      154.68     44.43 o 
   1   4  15      191.85      137.38     31.40 o 
   2   4  15     1241.35     1163.72     45.48 o 
   3   4  15       92.15       84.56     27.52 o 
   4   4  15       97.78       78.63     26.94 o 
   5   4  15      520.27      584.84     37.78 o 
   6   4  15      325.86      349.64     37.20 o 
   7   4  15        2.68       -6.82     31.63 o 
   8   4  15      135.38      150.82     43.78 o 
   9   4  15       83.01       79.09     44.24 o 
  10   4  15        0.56      -12.37     43.47 o 
  11   4  15        1.26      -66.22     44.15 o 
  12   4  15       85.95       58.13     51.23 o 
  13   4  15        4.82       27.76     52.68 o 
  14   4  15       32.33       86.54     59.18 o 
   1   5  15        1.72       25.12     31.17 o 
   2   5  15       26.68       34.83     28.26 o 
   3   5  15        2.18      -28.41     28.00 o 
   4   5  15      424.76      334.86     38.16 o 
   5   5  15      129.16      131.72     59.27 o 
   6   5  15      233.17      157.43     36.68 o 
   7   5  15      215.51      240.90     48.74 o 
   8   5  15      175.32      229.97     50.26 o 
   9   5  15      367.49      375.46     62.77 o 
  10   5  15       21.22       36.93     48.64 o 
  11   5  15      129.65       76.10     53.84 o 
  12   5  15      191.58      203.99     59.07 o 
  13   5  15       80.60        8.16     53.84 o 
   0   6  15       27.66       21.38     58.88 o 
   1   6  15       61.02      131.69     41.21 o 
   2   6  15        3.25        6.77     34.56 o 
   3   6  15       50.01        8.37     34.28 o 
   4   6  15      559.49      478.97     47.53 o 
   5   6  15        0.43      -13.45     38.14 o 
   6   6  15        6.27       11.47     43.07 o 
   7   6  15       23.76      -17.50     43.69 o 
   8   6  15       13.39       48.97     48.24 o 
   9   6  15        8.31       -9.93     47.71 o 
  10   6  15        4.54        1.59     50.82 o 
  11   6  15        1.87      -39.26     50.90 o 
  12   6  15       34.33       91.42     74.67 o 
   1   7  15       29.10      118.72     46.09 o 
   2   7  15       36.36       65.38     41.05 o 
   3   7  15       24.30       13.25     39.28 o 
   4   7  15      541.54      527.24     52.18 o 
   5   7  15      181.51      234.82     53.89 o 
   6   7  15       63.62       34.49     49.79 o 
   7   7  15       19.20       32.25     49.79 o 
   8   7  15       37.60      -68.95     45.96 o 
   9   7  15        2.04      -21.46     51.83 o 
  10   7  15        9.57      -79.87     53.25 o 
  11   7  15      121.13      109.06    122.78 o 
   0   8  15        1.57       36.68     69.65 o 
   1   8  15       23.92       44.85     49.88 o 
   2   8  15        5.43       50.55     42.39 o 
   3   8  15       37.92      -51.64     42.48 o 
   4   8  15       26.33       -4.32     49.01 o 
   5   8  15        2.94      -73.88     49.25 o 
   6   8  15       36.08       30.63     55.22 o 
   7   8  15        2.65       -5.50     55.91 o 
   8   8  15       22.33      -17.57     75.64 o 
   1   9  15        0.06      -24.47     45.25 o 
   2   9  15        3.23       38.25     48.68 o 
   3   9  15        8.21      103.23     63.07 o 
   4   9  15        4.85      -52.68     73.64 o 
   5   9  15        1.61      -71.21    138.71 o 
   0   0  16     2742.30     2499.83    148.55 o 
   1   0  16       26.09      -21.01     24.60 o 
   2   0  16     3289.85     3011.81     76.42 o 
   3   0  16     1792.94     1945.49     74.89 o 
   4   0  16     1536.52     1588.27     59.37 o 
   5   0  16       96.18      131.13     33.45 o 
   6   0  16     1386.86     1479.80     75.00 o 
   7   0  16       23.05       22.63     39.65 o 
   8   0  16      886.92      954.23     69.49 o 
   9   0  16        7.86      -59.15     42.91 o 
  10   0  16      466.49      507.90     93.25 o 
  11   0  16       20.24      -22.00     66.02 o 
  12   0  16      203.52      110.12     75.55 o 
  13   0  16       17.13      209.94    116.22 o 
  14   0  16        4.26     -102.16    109.65 o 
  15   0  16       57.75      137.77    128.40 o 
   1   1  16      177.82      181.37     27.17 o 
   2   1  16       45.44       50.97     30.37 o 
   3   1  16      451.85      413.35     32.97 o 
   4   1  16       47.97       53.17     25.57 o 
   5   1  16      195.74      231.12     31.27 o 
   6   1  16      165.12      181.31     38.20 o 
   7   1  16       12.29      -15.95     27.04 o 
   8   1  16       32.20       19.50     29.62 o 
   9   1  16        7.03        1.34     34.81 o 
  10   1  16       35.99      -12.15     36.21 o 
  11   1  16        0.21        0.82     39.20 o 
  12   1  16       42.85       51.19     54.08 o 
  13   1  16        7.65      -58.60     64.64 o 
  14   1  16        4.33      -13.17     93.25 o 
  15   1  16       14.61      -29.05    131.21 o 
   0   2  16     1712.91     1665.52     76.14 o 
   1   2  16      417.50      442.31     29.92 o 
   2   2  16     1959.45     1949.48     47.79 o 
   3   2  16      451.66      509.58     32.49 o 
   4   2  16      388.04      381.14     30.06 o 
   5   2  16      628.94      705.43     36.76 o 
   6   2  16     1262.87     1380.10     48.07 o 
   7   2  16       86.20      128.43     28.72 o 
   8   2  16     2222.95     2322.80     74.10 o 
   9   2  16      419.71      533.66     42.11 o 
  10   2  16      157.12      204.38     38.05 o 
  11   2  16       59.07       48.50     43.31 o 
  12   2  16       80.62       93.90     46.53 o 
  13   2  16       13.23       90.90     56.92 o 
  14   2  16       64.41      152.77     82.80 o 
  15   2  16        2.95       24.38    149.02 o 
   1   3  16       18.83       25.64     27.85 o 
   2   3  16       71.78       64.91     25.76 o 
   3   3  16      768.08      790.01     39.74 o 
   4   3  16      124.56      106.47     27.78 o 
   5   3  16      171.74      129.57     28.07 o 
   6   3  16       19.89      -21.27     26.15 o 
   7   3  16        0.63      -21.78     29.51 o 
   8   3  16       37.91       72.40     33.66 o 
   9   3  16       13.09        1.14     34.37 o 
  10   3  16       38.95       37.88     43.46 o 
  11   3  16        0.80      -52.81     41.99 o 
  12   3  16       19.25       57.42     50.13 o 
  13   3  16        0.71      -20.18     49.61 o 
  14   3  16        0.56       85.59     60.10 o 
   0   4  16      514.98      562.39     74.90 o 
   1   4  16        2.49       23.72     28.58 o 
   2   4  16     1081.19     1089.82     46.17 o 
   3   4  16     1068.01      957.93     44.18 o 
   4   4  16      372.60      451.20     37.31 o 
   5   4  16      114.25       93.92     30.32 o 
   6   4  16      607.65      665.53     44.63 o 
   7   4  16       29.63       19.65     43.01 o 
   8   4  16      508.60      592.77     67.05 o 
   9   4  16        5.34       -6.77     42.55 o 
  10   4  16      137.99       80.98     48.67 o 
  11   4  16      207.43      143.06     53.98 o 
  12   4  16      136.09      158.64     55.18 o 
  13   4  16        3.04       27.56     53.95 o 
  14   4  16        8.46       42.17    102.16 o 
   1   5  16        1.52       30.05     33.13 o 
   2   5  16       53.12       58.31     30.60 o 
   3   5  16       68.64       53.14     30.52 o 
   4   5  16        5.89      -31.41     30.63 o 
   5   5  16       59.55       45.66     35.95 o 
   6   5  16       32.60       10.18     34.69 o 
   7   5  16       52.55       34.72     38.09 o 
   8   5  16        3.29        0.40     45.29 o 
   9   5  16       39.73       19.97     47.35 o 
  10   5  16       56.31        8.22     48.18 o 
  11   5  16        0.71      -26.76     50.48 o 
  12   5  16        0.04      -76.67     51.11 o 
  13   5  16        9.20       22.95     76.99 o 
   0   6  16      279.76      328.83     68.19 o 
   1   6  16       46.44      -13.26     41.07 o 
   2   6  16     1053.79     1117.83     54.77 o 
   3   6  16      326.96      288.58     42.84 o 
   4   6  16      323.84      478.15     51.19 o 
   5   6  16       32.06      -15.41     37.01 o 
   6   6  16      186.16      185.77     44.34 o 
   7   6  16        0.72      -20.68     47.20 o 
   8   6  16       69.26       35.30     46.72 o 
   9   6  16        5.10       -2.85     49.38 o 
  10   6  16        2.77      -23.83     53.06 o 
  11   6  16      101.46      101.55     57.85 o 
   1   7  16       57.63       88.18     62.50 o 
   2   7  16       83.30       71.81     41.65 o 
   3   7  16        2.90      -20.81     40.40 o 
   4   7  16       34.76       56.52     43.33 o 
   5   7  16        8.01       14.68     49.61 o 
   6   7  16        0.40       11.08     49.98 o 
   7   7  16        9.46       24.29     60.33 o 
   8   7  16        0.01      -51.78     52.54 o 
   9   7  16      128.19       98.23     57.51 o 
  10   7  16       46.86      133.22     84.05 o 
   0   8  16       68.39       39.81     68.64 o 
   1   8  16        2.90        1.83     50.91 o 
   2   8  16      187.50      307.47     50.71 o 
   3   8  16       99.67       87.85     46.66 o 
   4   8  16       87.29       12.35     62.36 o 
   5   8  16       10.54        7.40     53.56 o 
   6   8  16       68.73      130.99     60.92 o 
   7   8  16       39.00       -5.71     71.25 o 
   1   9  16        4.18        6.17     57.17 o 
   2   9  16       14.76       12.74     61.76 o 
   3   9  16       24.35        5.68     75.39 o 
   1   1  17        3.69       -4.75     24.19 o 
   2   1  17       10.89       24.84     26.02 o 
   3   1  17      891.57      930.16     43.03 o 
   4   1  17       71.89       20.37     26.76 o 
   5   1  17      225.13      207.22     34.30 o 
   6   1  17       27.10       32.87     27.91 o 
   7   1  17      331.81      279.26     35.44 o 
   8   1  17      122.87       77.96     48.65 o 
   9   1  17      185.36      236.38     54.43 o 
  10   1  17       94.53       75.51     40.42 o 
  11   1  17       14.02        3.69     44.60 o 
  12   1  17       22.18        0.35     73.78 o 
  13   1  17      219.80      303.66    133.09 o 
  14   1  17        0.89       21.56    124.65 o 
   0   2  17      195.88      149.05     42.92 o 
   1   2  17       31.81       13.44     26.56 o 
   2   2  17      274.12      324.04     34.42 o 
   3   2  17       12.17      -10.99     25.39 o 
   4   2  17      235.75      253.55     33.61 o 
   5   2  17       56.13       62.41     29.95 o 
   6   2  17       77.37       45.24     31.01 o 
   7   2  17       12.60      -22.72     30.18 o 
   8   2  17       15.38       67.60     36.91 o 
   9   2  17       17.52       25.63     37.80 o 
  10   2  17        0.91        1.22     40.00 o 
  11   2  17       40.45       36.02     62.75 o 
  12   2  17        0.14       30.85     73.61 o 
  13   2  17       16.18       33.34     89.50 o 
  14   2  17        0.18      -77.69    111.06 o 
   1   3  17        9.44        7.78     28.16 o 
   2   3  17        0.28       13.58     24.15 o 
   3   3  17       45.74       39.62     26.19 o 
   4   3  17       85.43       77.31     27.10 o 
   5   3  17      282.20      325.42     34.29 o 
   6   3  17      464.23      530.33     38.12 o 
   7   3  17       38.79       19.88     31.71 o 
   8   3  17       15.62       19.27     33.13 o 
   9   3  17      261.38      251.22     42.89 o 
  10   3  17        0.09      -60.72     40.48 o 
  11   3  17       84.60      140.91     49.95 o 
  12   3  17        0.46       53.46     52.22 o 
  13   3  17      152.08      144.27     63.50 o 
  14   3  17        4.82      -62.66     80.79 o 
   0   4  17      314.45      367.98     53.85 o 
   1   4  17       50.11       35.97     33.08 o 
   2   4  17      498.23      467.42     37.61 o 
   3   4  17        0.09      -16.31     27.50 o 
   4   4  17      202.06      166.13     32.82 o 
   5   4  17        0.73      -42.27     28.18 o 
   6   4  17        2.17      -19.00     32.22 o 
   7   4  17       83.60       58.53     35.34 o 
   8   4  17       98.24       45.60     38.07 o 
   9   4  17       32.24      -21.93     44.00 o 
  10   4  17        7.33      -18.77     54.39 o 
  11   4  17       80.40       72.03     52.07 o 
  12   4  17       31.64       -6.55     52.77 o 
  13   4  17        0.73       -6.65     54.71 o 
   1   5  17        0.80       19.43     34.66 o 
   2   5  17      186.57      146.73     32.15 o 
   3   5  17       29.72       -4.08     30.26 o 
   4   5  17        5.79       -3.64     30.42 o 
   5   5  17        9.65       -0.67     37.47 o 
   6   5  17        0.54       -8.42     38.50 o 
   7   5  17      136.10      230.43     44.29 o 
   8   5  17        4.22       -0.23     47.70 o 
   9   5  17       88.35       86.60     61.28 o 
  10   5  17       32.95       31.40     61.69 o 
  11   5  17       33.44       -1.85     53.27 o 
  12   5  17        4.78      -60.65     92.72 o 
   0   6  17      270.09      224.00     68.92 o 
   1   6  17        0.24       11.82     42.32 o 
   2   6  17        1.55      -37.86     33.88 o 
   3   6  17      219.70      214.63     39.98 o 
   4   6  17      184.13      143.07     42.95 o 
   5   6  17       15.06       67.16     40.83 o 
   6   6  17       50.84       39.56     41.48 o 
   7   6  17        4.93       43.12     48.59 o 
   8   6  17       14.77       -0.39     51.00 o 
   9   6  17       12.82      -12.95     50.05 o 
  10   6  17       56.33       13.00     55.53 o 
  11   6  17        0.33       20.53     76.85 o 
   1   7  17       16.52       53.65     49.16 o 
   2   7  17       13.06      -21.23     42.19 o 
   3   7  17      240.95      238.32     49.03 o 
   4   7  17        2.58       10.83     42.02 o 
   5   7  17       19.23       34.56     50.59 o 
   6   7  17        3.28      -10.81     48.95 o 
   7   7  17       19.70      -75.89     50.59 o 
   8   7  17       39.82       42.93     57.41 o 
   9   7  17       49.16      234.44     83.78 o 
   0   8  17       24.00      -34.91     74.67 o 
   1   8  17       29.28       81.57     52.18 o 
   2   8  17      142.78      113.55     49.61 o 
   3   8  17       21.76      -46.49     44.53 o 
   4   8  17        1.85       39.14     56.16 o 
   5   8  17       10.33       85.88     74.75 o 
   6   8  17       44.41       43.48     78.81 o 
   0   0  18      378.20      562.33     92.78 o 
   1   0  18      481.60      354.33     61.59 o 
   2   0  18      507.38      601.03     67.93 o 
   3   0  18       25.64       60.92     47.95 o 
   4   0  18       14.41        1.71     51.20 o 
   5   0  18      979.17     1013.65     87.45 o 
   6   0  18      153.76      112.65     88.57 o 
   7   0  18       11.81      -32.74     52.16 o 
   8   0  18      482.88      427.72     71.24 o 
   9   0  18      116.66       77.10     63.93 o 
  10   0  18       32.38      130.27     99.35 o 
  11   0  18        8.21       29.05     95.60 o 
  12   0  18       30.40       71.23    112.47 o 
   1   1  18       47.52       57.05     26.49 o 
   2   1  18        7.25       11.80     26.50 o 
   3   1  18        7.27        4.34     26.67 o 
   4   1  18       91.07      130.21     31.09 o 
   5   1  18       30.08      -22.71     28.25 o 
   6   1  18       61.89       51.44     36.14 o 
   7   1  18        4.92      -14.06     34.48 o 
   8   1  18       72.30      103.69     40.60 o 
   9   1  18        9.05      -21.68     44.31 o 
  10   1  18       91.16      185.58     52.59 o 
  11   1  18        7.16       35.73     59.26 o 
  12   1  18        2.77      -29.27     74.54 o 
  13   1  18        5.78      149.02    127.46 o 
  14   1  18        3.05       96.53    137.77 o 
   0   2  18     1769.29     1734.15     82.36 o 
   1   2  18      294.37      278.40     35.10 o 
   2   2  18      840.37      892.53     46.21 o 
   3   2  18     1742.57     1770.22     59.06 o 
   4   2  18       19.46       15.31     29.53 o 
   5   2  18      212.25      184.61     33.84 o 
   6   2  18      397.72      477.49     41.71 o 
   7   2  18       24.86       38.94     33.80 o 
   8   2  18      107.02      163.15     41.51 o 
   9   2  18        8.39       -6.66     39.26 o 
  10   2  18        6.98        2.39     40.63 o 
  11   2  18      182.06      218.90     71.97 o 
  12   2  18       35.42       35.45    120.43 o 
  13   2  18       13.74       -2.55     78.11 o 
   1   3  18       93.54       52.38     34.09 o 
   2   3  18       42.03       38.91     30.28 o 
   3   3  18        1.19      -11.60     30.02 o 
   4   3  18       14.77        1.04     30.93 o 
   5   3  18        0.68       -3.19     31.16 o 
   6   3  18        0.10      -39.08     32.12 o 
   7   3  18       65.60       31.41     38.03 o 
   8   3  18        0.21       21.96     37.72 o 
   9   3  18       72.54       77.55     43.15 o 
  10   3  18      158.29       48.12     62.15 o 
  11   3  18       27.71       73.96    103.59 o 
  12   3  18        0.38      -54.45     60.90 o 
  13   3  18       69.26      -13.76     80.62 o 
   0   4  18      189.07      193.06     51.47 o 
   1   4  18      265.76      328.98     35.59 o 
   2   4  18       69.40      121.57     31.96 o 
   3   4  18        3.16       70.87     30.68 o 
   4   4  18      727.75      717.34     43.32 o 
   5   4  18      203.17      204.74     35.01 o 
   6   4  18      106.05       74.34     35.81 o 
   7   4  18        3.47       -6.10     34.91 o 
   8   4  18       44.57       11.40     39.93 o 
   9   4  18      197.81      221.20     81.71 o 
  10   4  18        4.06       -3.81     49.08 o 
  11   4  18        3.45      -62.80     50.30 o 
  12   4  18        7.09      -40.44     53.70 o 
   1   5  18       25.07       -1.10     35.88 o 
   2   5  18        2.28      -45.97     31.10 o 
   3   5  18       32.33        8.06     33.03 o 
   4   5  18        1.72      -11.08     32.19 o 
   5   5  18       10.90       59.61     40.04 o 
   6   5  18       46.40       21.93     39.51 o 
   7   5  18        2.03       16.49     42.06 o 
   8   5  18        0.21       -1.76     46.77 o 
   9   5  18        6.96      -12.14     48.22 o 
  10   5  18       41.42       18.41     51.57 o 
  11   5  18       33.02       33.48     55.85 o 
   0   6  18       77.89       72.08     77.79 o 
   1   6  18        3.42      -28.36     41.24 o 
   2   6  18       22.99       43.98     36.29 o 
   3   6  18       95.30      191.22     41.81 o 
   4   6  18      158.44       66.54     40.90 o 
   5   6  18       98.48      134.01     46.72 o 
   6   6  18      101.37       98.42     45.49 o 
   7   6  18       63.60      -25.46     48.93 o 
   8   6  18       68.59       60.67     55.12 o 
   9   6  18       58.44       80.13     57.64 o 
  10   6  18        0.80       16.27     76.38 o 
   1   7  18        0.04       31.64     43.05 o 
   2   7  18       52.33       70.50     43.38 o 
   3   7  18        0.06      -23.18     42.82 o 
   4   7  18       70.78       50.30     45.55 o 
   5   7  18        2.12      -26.07     51.65 o 
   6   7  18        4.58       -9.33     53.85 o 
   7   7  18       15.80        3.50     72.18 o 
   8   7  18        1.64      -25.45     73.55 o 
   0   8  18       72.84      -23.14     78.33 o 
   1   8  18        1.84       25.89     58.70 o 
   2   8  18        0.90      -16.34     77.00 o 
   3   8  18       53.23       70.56     60.99 o 
   4   8  18        1.54        8.26     71.65 o 
   1   1  19       13.70       15.05     35.65 o 
   2   1  19       27.06       55.69     37.88 o 
   3   1  19      486.50      463.34     44.17 o 
   4   1  19       18.40      -18.50     32.29 o 
   5   1  19       34.83       32.14     35.47 o 
   6   1  19        1.72       26.05     35.34 o 
   7   1  19        1.61       15.67     38.36 o 
   8   1  19       99.25       87.59     42.12 o 
   9   1  19      261.99      246.99     60.87 o 
  10   1  19      448.73      421.90     68.49 o 
  11   1  19       46.03       -0.86     61.11 o 
  12   1  19      141.06       89.80    154.64 o 
  13   1  19       47.00       18.74    129.34 o 
   0   2  19        5.38       -9.64     42.77 o 
   1   2  19        0.90      -21.29     29.38 o 
   2   2  19       19.25        0.45     29.03 o 
   3   2  19        4.29      -22.14     29.02 o 
   4   2  19       31.60       31.10     32.61 o 
   5   2  19      139.29      127.77     34.06 o 
   6   2  19        9.08      -22.70     31.70 o 
   7   2  19        0.20      -47.98     31.98 o 
   8   2  19        4.56       14.54     39.03 o 
   9   2  19      120.01      125.02     44.32 o 
  10   2  19       12.26       30.86     52.11 o 
  11   2  19        7.38      -14.42     61.45 o 
  12   2  19        2.38      108.72    123.71 o 
  13   2  19       13.54      -13.12    127.46 o 
   1   3  19       16.07       75.02     33.39 o 
   2   3  19       14.87      -44.60     29.73 o 
   3   3  19       61.85       23.05     31.93 o 
   4   3  19      103.30      106.59     40.07 o 
   5   3  19       40.00       15.72     33.46 o 
   6   3  19      253.28      192.69     38.86 o 
   7   3  19       51.97        0.23     40.69 o 
   8   3  19      154.91      154.68     44.98 o 
   9   3  19      263.09      230.22     50.21 o 
  10   3  19      159.68      203.92     64.66 o 
  11   3  19       25.70       14.49     63.68 o 
  12   3  19       74.82       60.01     67.12 o 
   0   4  19       50.42      116.39     53.10 o 
   1   4  19        5.18       29.46     31.60 o 
   2   4  19       81.35       83.83     31.13 o 
   3   4  19       14.46       13.92     30.23 o 
   4   4  19        5.12        4.71     30.87 o 
   5   4  19       80.87       28.49     36.43 o 
   6   4  19      154.78      161.99     44.58 o 
   7   4  19       49.28      -24.13     44.59 o 
   8   4  19        0.69      -44.74     46.65 o 
   9   4  19      205.46      187.56     65.10 o 
  10   4  19        7.56      -13.45     60.37 o 
  11   4  19       25.23      -95.13     63.42 o 
   1   5  19        9.97       -6.62     33.09 o 
   2   5  19        5.05       -8.58     32.62 o 
   3   5  19        1.11       14.76     34.23 o 
   4   5  19      184.77      157.49     37.49 o 
   5   5  19       67.20       65.24     41.39 o 
   6   5  19       29.95       18.31     41.22 o 
   7   5  19       25.51       23.78     43.13 o 
   8   5  19       28.94       23.24     61.82 o 
   9   5  19       82.71       78.60     53.61 o 
  10   5  19       40.65       52.84     56.38 o 
   0   6  19       46.51       33.96     60.35 o 
   1   6  19        0.91       33.98     38.30 o 
   2   6  19        7.65       28.56     38.54 o 
   3   6  19      199.67      165.13     46.48 o 
   4   6  19      307.40      375.30     52.09 o 
   5   6  19        8.48      -73.57     49.05 o 
   6   6  19       11.87      -11.25     44.22 o 
   7   6  19        3.06       -6.12     50.67 o 
   8   6  19       24.55       28.55     55.32 o 
   1   7  19        1.15        3.49     41.92 o 
   2   7  19       74.01       58.84     46.76 o 
   3   7  19       21.98      -19.82     45.97 o 
   4   7  19       30.83       46.08     47.82 o 
   5   7  19        0.13       66.05     53.87 o 
   6   7  19       15.01       35.21     71.14 o 
   0   0  20      161.78      310.22     93.72 o 
   1   0  20     1154.47     1195.02    139.65 o 
   2   0  20      434.84      439.82     74.54 o 
   3   0  20      537.09      592.67    137.77 o 
   4   0  20      273.03      355.54     74.22 o 
   5   0  20      230.65      291.46     70.56 o 
   6   0  20       52.37       72.65     81.07 o 
   7   0  20      657.26      639.91     87.72 o 
   8   0  20       69.35       40.47     67.26 o 
   9   0  20      547.76      472.87     83.50 o 
  10   0  20        3.71      -20.62     98.41 o 
  11   0  20        1.67       85.29    110.59 o 
  12   0  20        0.90       58.11    124.65 o 
   1   1  20        5.86      -10.04     38.46 o 
   2   1  20        0.11       -1.73     37.60 o 
   3   1  20       71.95       20.49     41.37 o 
   4   1  20       27.25        1.06     41.41 o 
   5   1  20       13.00      -60.87     40.58 o 
   6   1  20       97.77       47.40     44.75 o 
   7   1  20        0.36      -18.51     43.50 o 
   8   1  20        0.05       22.45     48.09 o 
   9   1  20       48.22       97.62     62.14 o 
  10   1  20        0.05      -56.81     67.07 o 
  11   1  20       19.43       36.49     75.41 o 
  12   1  20        5.51       41.24    118.09 o 
   0   2  20        5.08       -9.68     45.48 o 
   1   2  20       55.24       85.89     33.16 o 
   2   2  20      185.65      226.58     37.48 o 
   3   2  20     1325.18     1289.79     61.92 o 
   4   2  20        1.03       61.03     39.23 o 
   5   2  20       87.38       99.23     40.40 o 
   6   2  20        1.14      -21.31     39.23 o 
   7   2  20      590.98      559.20     53.37 o 
   8   2  20        8.65       -5.81     48.66 o 
   9   2  20      158.28      129.28     71.71 o 
  10   2  20        7.48      -75.14     50.10 o 
  11   2  20      117.00      145.04     72.29 o 
  12   2  20        1.97     -101.22    126.52 o 
   1   3  20       12.78        9.73     34.50 o 
   2   3  20      236.18      258.94     38.62 o 
   3   3  20       78.26       80.31     36.02 o 
   4   3  20        3.27      -45.12     32.39 o 
   5   3  20        2.05      -29.58     35.31 o 
   6   3  20       12.10       19.30     37.15 o 
   7   3  20        1.03      -39.36     40.72 o 
   8   3  20        6.74      -62.10     41.40 o 
   9   3  20        1.47       -7.32     46.55 o 
  10   3  20       94.51       80.48     54.70 o 
  11   3  20       12.99      -42.75     62.50 o 
   0   4  20      115.89       71.96     53.54 o 
   1   4  20      498.52      594.89     49.76 o 
   2   4  20        2.86      -30.71     36.67 o 
   3   4  20      461.58      495.02     47.86 o 
   4   4  20      134.99      100.73     40.20 o 
   5   4  20      148.05      270.74     42.63 o 
   6   4  20        0.17       30.64     43.34 o 
   7   4  20      150.31      158.10     49.13 o 
   8   4  20        1.72       42.17     49.34 o 
   9   4  20      120.30      120.24     63.75 o 
  10   4  20       42.44       16.24     64.35 o 
   1   5  20        0.00      -19.25     35.25 o 
   2   5  20       10.06        5.01     35.08 o 
   3   5  20       26.81       73.27     46.23 o 
   4   5  20      100.86       37.08     35.28 o 
   5   5  20       15.98        0.03     39.76 o 
   6   5  20       18.49       59.45     50.32 o 
   7   5  20        7.34      -28.44     48.88 o 
   8   5  20       36.99       52.51     64.22 o 
   9   5  20        0.42       27.83     74.16 o 
   0   6  20        1.17       37.29     64.61 o 
   1   6  20      212.47      249.78     45.51 o 
   2   6  20        0.14       32.68     40.55 o 
   3   6  20      472.96      545.64     63.25 o 
   4   6  20       77.03       82.03     45.95 o 
   5   6  20        2.15        4.14     44.27 o 
   6   6  20       18.22       33.68     64.53 o 
   7   6  20       42.68       64.90     75.75 o 
   1   7  20        0.34       28.31     46.09 o 
   2   7  20       11.75        1.20     45.59 o 
   3   7  20       14.93       49.69     58.17 o 
   4   7  20       10.42      -38.30     64.25 o 
   1   1  21       15.71       14.02     40.90 o 
   2   1  21       15.60      -44.01     40.69 o 
   3   1  21       25.12       16.06     44.88 o 
   4   1  21       66.15      -24.53     44.50 o 
   5   1  21        0.01      -62.41     41.61 o 
   6   1  21      420.05      459.18     59.44 o 
   7   1  21       35.33       19.91     49.00 o 
   8   1  21        7.35       27.69     51.07 o 
   9   1  21        7.51       53.17     61.45 o 
  10   1  21      213.12      268.34     70.87 o 
  11   1  21       43.20      169.41     88.05 o 
   0   2  21       61.57       54.16    118.09 o 
   1   2  21       38.32       42.54     42.82 o 
   2   2  21       43.97       56.83     45.45 o 
   3   2  21        0.58        8.97     42.69 o 
   4   2  21      245.85      290.05     64.25 o 
   5   2  21        1.04      -33.21     43.73 o 
   6   2  21        1.12      -32.41     49.65 o 
   7   2  21       17.31      -45.85     41.11 o 
   8   2  21       33.15      -45.45     49.91 o 
   9   2  21       14.23      -11.86     53.46 o 
  10   2  21        3.70       57.65     86.48 o 
  11   2  21        3.31      -11.02     80.78 o 
   1   3  21        2.30      -48.80     34.64 o 
   2   3  21        0.61      -38.23     34.60 o 
   3   3  21        2.98      -19.22     35.20 o 
   4   3  21      128.50      178.71     45.41 o 
   5   3  21       26.99      -30.07     38.28 o 
   6   3  21       23.14      -17.29     40.73 o 
   7   3  21        0.02      -32.49     42.11 o 
   8   3  21        1.33       -4.52     44.78 o 
   9   3  21        1.08        0.25     54.62 o 
  10   3  21       30.98      -64.64     67.92 o 
   0   4  21      178.55      183.73     73.55 o 
   1   4  21      127.96       36.91     40.68 o 
   2   4  21       83.17       -0.65     38.54 o 
   3   4  21        1.25      -22.21     37.77 o 
   4   4  21        6.22        1.04     39.92 o 
   5   4  21        9.61      -13.17     40.15 o 
   6   4  21       13.20       28.63     45.98 o 
   7   4  21       12.04       12.23     51.92 o 
   8   4  21       32.93       52.29     48.65 o 
   9   4  21       41.58      -34.97     62.91 o 
   1   5  21       19.02       -3.50     41.59 o 
   2   5  21       40.79       95.65     51.20 o 
   3   5  21       47.18       62.67     43.52 o 
   4   5  21       39.71       36.00     42.62 o 
   5   5  21       58.99       44.66     47.49 o 
   6   5  21       33.24       87.27     52.88 o 
   7   5  21       11.63      -19.95     53.44 o 
   8   5  21        6.70       65.54     68.55 o 
   0   6  21       21.95       12.42     51.05 o 
   1   6  21        4.15       34.30     45.51 o 
   2   6  21       42.72       -5.30     40.76 o 
   3   6  21       30.06       46.27     46.52 o 
   4   6  21        6.52      -17.33     44.67 o 
   5   6  21       20.28      -20.13     54.12 o 
   0   0  22       48.25      -43.11     86.22 o 
   1   0  22      129.11      142.57     65.12 o 
   2   0  22      207.82      239.62     71.88 o 
   3   0  22       13.89       84.35     67.25 o 
   4   0  22       41.46       77.21     64.59 o 
   5   0  22      133.33      133.97     76.38 o 
   6   0  22       74.68       -0.48     66.40 o 
   7   0  22      111.96      141.65     88.10 o 
   8   0  22       29.30       19.48     75.51 o 
   9   0  22      246.76      267.34     88.43 o 
  10   0  22        1.44       32.80    103.09 o 
   1   1  22        0.09       37.23     45.61 o 
   2   1  22        0.08      -21.40     43.05 o 
   3   1  22        3.31       -0.85     45.36 o 
   4   1  22       34.65      -46.75     45.84 o 
   5   1  22        0.01      -15.00     47.55 o 
   6   1  22       66.49       50.48     63.75 o 
   7   1  22        1.29       42.85     51.22 o 
   8   1  22       10.01        4.34     53.81 o 
   9   1  22        4.72       37.49     63.39 o 
  10   1  22       21.59       25.01     66.81 o 
   0   2  22       70.92      130.28     65.57 o 
   1   2  22       23.46        6.05     44.74 o 
   2   2  22        0.97      -18.77     46.13 o 
   3   2  22      274.31      263.60     54.39 o 
   4   2  22       31.31       44.54     48.01 o 
   5   2  22       26.84       16.82     72.79 o 
   6   2  22       28.38       34.61     51.67 o 
   7   2  22       57.68      113.69     52.15 o 
   8   2  22        2.71      -11.98     63.47 o 
   9   2  22       55.37      119.63     68.77 o 
  10   2  22        0.45      -20.55     65.69 o 
   1   3  22       32.34       59.32     39.07 o 
   2   3  22       18.72       62.87     44.05 o 
   3   3  22       35.75       46.43     45.46 o 
   4   3  22        8.99      -13.90     42.33 o 
   5   3  22       53.34       16.88     45.19 o 
   6   3  22       17.46       37.45     47.37 o 
   7   3  22        3.90       33.39     54.55 o 
   8   3  22        6.86       61.17     58.86 o 
   9   3  22        8.80      -35.53     63.85 o 
   0   4  22       38.04      -47.27     52.65 o 
   1   4  22       56.28       62.48     41.91 o 
   2   4  22        0.55       14.95     38.64 o 
   3   4  22       49.03       44.56     42.10 o 
   4   4  22        2.93       22.38     40.42 o 
   5   4  22       20.45       48.02     41.99 o 
   6   4  22       40.43       -2.65     47.94 o 
   7   4  22       43.77       70.58     51.88 o 
   8   4  22       30.38      -46.08     48.15 o 
   1   5  22        3.44       15.63     42.57 o 
   2   5  22        8.73      -24.41     42.22 o 
   3   5  22        0.05       -2.04     43.52 o 
   4   5  22        2.60      -36.70     47.79 o 
   5   5  22       10.22       24.66     49.75 o 
   6   5  22        1.06       67.12     57.31 o 
   0   6  22        0.45      -97.35     64.90 o 
   1   6  22        6.25       25.15     47.24 o 
   2   6  22       19.03      -41.79     49.52 o 
   1   1  23        0.03       -8.62     44.83 o 
   2   1  23       94.95       62.31     49.53 o 
   3   1  23       98.21       65.94     49.97 o 
   4   1  23       32.02      -35.75     47.03 o 
   5   1  23       39.29      -28.52     54.50 o 
   6   1  23       72.10       48.53     51.39 o 
   7   1  23        3.97       -2.53     52.92 o 
   8   1  23        4.89       29.75     55.44 o 
   9   1  23       68.01       88.19     68.52 o 
   0   2  23        9.02      -41.70     64.19 o 
   1   2  23       52.49       36.29     51.43 o 
   2   2  23       86.87       27.70     49.65 o 
   3   2  23        1.75      -11.27     49.16 o 
   4   2  23        0.47      -36.30     47.95 o 
   5   2  23        0.17       81.09     52.28 o 
   6   2  23       41.25       34.54     53.81 o 
   7   2  23        0.99      -28.23     54.48 o 
   8   2  23        0.64      -23.98     66.18 o 
   1   3  23        0.89      -26.62     47.84 o 
   2   3  23        2.86      -19.22     47.69 o 
   3   3  23        0.14      -17.09     48.44 o 
   4   3  23        0.47       25.24     52.73 o 
   5   3  23        1.48      -43.35     52.26 o 
   6   3  23        4.77      -24.34     64.21 o 
   7   3  23        5.58       17.69     63.66 o 
   0   4  23       18.35      -14.16     60.66 o 
   1   4  23      150.78      112.21     54.07 o 
   2   4  23       22.55       -8.71     42.24 o 
   3   4  23        4.00       44.98     44.19 o 
   4   4  23       18.67      -41.80     41.94 o 
   5   4  23        1.72      -66.21     44.14 o 
   6   4  23        4.00      -82.42     54.94 o 
   1   5  23        4.90       29.66     47.28 o 
   2   5  23       24.66      -37.52     44.70 o 
   3   5  23       35.44        8.68     46.67 o 
   0   0  24       82.41        4.69     91.85 o 
   1   0  24      104.63      298.04     78.19 o 
   2   0  24      323.35      284.95     87.29 o 
   3   0  24       34.81       83.41     75.86 o 
   4   0  24       25.14      -10.60     74.18 o 
   5   0  24        7.19      102.28     80.27 o 
   6   0  24       12.71       -2.55     87.63 o 
   7   0  24       28.60       32.62     83.43 o 
   1   1  24        7.14      -70.57     47.05 o 
   2   1  24       41.13      -32.72     56.52 o 
   3   1  24        7.82      -13.77     51.07 o 
   4   1  24       19.83       25.99     51.90 o 
   5   1  24        4.88      -22.18     50.59 o 
   6   1  24       55.71        2.10     55.52 o 
   7   1  24        2.07      -24.00     55.93 o 
   0   2  24      216.64      208.18     82.81 o 
   1   2  24       30.18       65.32     52.94 o 
   2   2  24      184.15       99.07     88.41 o 
   3   2  24        0.34      -36.34     49.69 o 
   4   2  24       55.43      115.56     72.51 o 
   5   2  24        2.13        1.09     56.12 o 
   6   2  24       62.10      105.38     60.43 o 
   1   3  24        4.34      -34.40     52.59 o 
   2   3  24       30.84       15.04     54.18 o 
   3   3  24       35.62      -26.52     54.19 o 
   4   3  24       12.83        7.30     54.43 o 
   5   3  24        0.43      -64.08     53.07 o 
   0   4  24       23.52      -24.23     72.86 o 
   1   4  24        0.17      -33.03     57.24 o 
   2   4  24      108.53       84.49     60.06 o 
   3   4  24        9.98       -1.60     58.24 o 
   1   1  25       24.75       29.54     54.59 o 
   2   1  25       23.58       30.91     53.85 o 
   3   1  25       17.16       -2.84     53.00 o 
   4   1  25       10.61       22.93     55.66 o 
   5   1  25       14.36       18.27     55.16 o 
   0   2  25        1.39      -29.17    116.22 o 
   1   2  25       11.45       21.71     53.62 o 
   2   2  25        7.12       19.21     61.55 o 
   3   2  25        9.35      -45.54     55.10 o 
   4   2  25        1.05      -55.79     53.01 o 
   1   3  25        1.01       38.41     56.64 o 
   2   3  25       10.22        3.18     67.77 o 
   0   0  26        6.84      -99.35    106.84 o 
   1   0  26       44.70      -88.06    223.53 o 
                                                 
